# Supplementary material for: Exogenous Methyl Jasmonate Mediates Secondary Metabolic Reprogramming to Enhance Resistance in Tea Plants
Source: Plants (Basel). 2026 Jan 20;15(2):311. doi: 10.3390/plants15020311 (PMC12844978; doi:10.3390/plants15020311)
Supplement: Supplementary file 1 [file plants-15-00311-s001.zip]

Archive with 2 entries (2 files):
- Supplementary Table-1.xlsx
- Supplementary Table-2.xlsx
