# Supplementary material for: Exogenous Methyl Jasmonate Mediates Secondary Metabolic Reprogramming to Enhance Resistance in Tea Plants
Source: Plants (Basel). 2026 Jan 20;15(2):311. doi: 10.3390/plants15020311 (PMC12844978; doi:10.3390/plants15020311)
Supplement: Supplementary file 1 [file plants-15-00311-s001.zip › Supplementary Table-1.xlsx]

## Sheet: Table S1
Table S1. Differentially Expressed Genes in MeJA-2 vs CK
Gene_ID	log2FoldChange	pvalue	padj	NR	Tremble	KEGG	gene_ontology_blast	KOG	Pfam
LJ109148	1.79873	1.89001e-45	5.17163e-41	carbonic anhydrase 2-like [Camellia sinensis]	A0A4S4ER15_CAMSI RecName: Full=Carbonic anhydrase {ECO:0000256|ARBA:ARBA00012925, ECO:0000256|RuleBase:RU003956}; EC=4.2.1.1 {ECO:0000256|ARBA:ARBA00012925, ECO:0000256|RuleBase:RU003956}; AltName: Full=Carbonate dehydratase {ECO:0000256|RuleBase:RU003956};	K01673 carbonic anhydrase [EC:4.2.1.1] | (RefSeq) carbonic anhydrase 2-like (A)	GO:0009570,chloroplast stroma; GO:0004089,carbonate dehydratase activity; GO:0008270,zinc ion binding; GO:0015976,carbon utilization; GO:0003674,molecular_function; GO:0003824,catalytic activity; GO:0016829,lyase activity; GO:0016835,carbon-oxygen lyase activity; GO:0016836,hydro-lyase activity; GO:0005488,binding; GO:0043167,ion binding; GO:0043169,cation binding; GO:0046872,metal ion binding; G…	Predicted carbonic anhydrase involved in protection against oxidative damage	PF00484.22:Carbonic anhydrase
LJ027265	2.01691	2.78313e-40	3.80774e-36	uncharacterized protein LOC114285315 [Camellia sinensis]	A0A7J7G7A4_CAMSI SubName: Full=Uncharacterized protein {ECO:0000313|EMBL:KAF5935186.1};	--	GO:0016607,nuclear speck; GO:0005634,nucleus; GO:2000028,regulation of photoperiodism, flowering; GO:2000070,regulation of response to water deprivation; GO:0046686,response to cadmium ion; GO:0046688,response to copper ion; GO:0010218,response to far red light; GO:0009416,response to light stimulus; GO:0006979,response to oxidative stress; GO:0010114,response to red light; GO:0009611,response to…	Nuclear localization sequence binding protein	--
LJ118762	1.6234	1.64841e-39	1.50351e-35	jasmonate-zim-domain protein [Camellia sinensis]	A0A167V6B0_CAMSI SubName: Full=Jasmonate-zim-domain protein {ECO:0000313|EMBL:ANB66339.1};	K13464 jasmonate ZIM domain-containing protein | (RefSeq) protein TIFY 10A-like (A)	GO:0005634,nucleus; GO:0031347,regulation of defense response; GO:2000022,regulation of jasmonic acid mediated signaling pathway; GO:0009611,response to wounding; GO:0006950,response to stress; GO:0006952,defense response; GO:0008150,biological_process; GO:0048583,regulation of response to stimulus; GO:0050789,regulation of biological process; GO:0050896,response to stimulus; GO:0065007,biologica…	--	PF06200.17:tify domain
LJ055233	1.47958	2.72321e-31	1.86288e-27	suppressor protein SRP40-like [Camellia sinensis]	A0A4S4EQ21_CAMSI SubName: Full=Uncharacterized protein {ECO:0000313|EMBL:THG18848.1};	--	GO:0016607,nuclear speck; GO:0005634,nucleus; GO:2000028,regulation of photoperiodism, flowering; GO:2000070,regulation of response to water deprivation; GO:0046686,response to cadmium ion; GO:0046688,response to copper ion; GO:0010218,response to far red light; GO:0009416,response to light stimulus; GO:0006979,response to oxidative stress; GO:0010114,response to red light; GO:0009611,response to…	Nuclear localization sequence binding protein	--
LJ031405	1.1367	5.68317e-31	3.11017e-27	stem-specific protein TSJT1-like [Camellia sinensis]	A0A834HCA1_RHOSS RecName: Full=DUF3700 domain-containing protein {ECO:0000259|SMART:SM01172};	--	--	--	PF12481.11:Aluminium induced protein
LJ036741	1.27098	1.5898e-30	7.2503e-27	putative DnaJ protein [Camellia sinensis]	Q2L989_CAMSI SubName: Full=Putative DnaJ protein {ECO:0000313|EMBL:ABC69274.2};	K03686 molecular chaperone DnaJ | (RefSeq) uncharacterized protein LOC114313835 isoform X1 (A)	GO:0009507,chloroplast; GO:0009570,chloroplast stroma; GO:0005634,nucleus; GO:0009416,response to light stimulus; GO:0008150,biological_process; GO:0009314,response to radiation; GO:0009628,response to abiotic stimulus; GO:0050896,response to stimulus; GO:0005575,cellular_component; GO:0005622,intracellular anatomical structure; GO:0005737,cytoplasm; GO:0009536,plastid; GO:0043226,organelle; GO:0…	Molecular chaperone (DnaJ superfamily)	PF00226.34:DnaJ domain
LJ092126	1.44877	2.94821e-29	1.15245e-25	hypothetical protein HYC85_014826 [Camellia sinensis]	A0A7J7H7L5_CAMSI RecName: Full=NAC domain-containing protein {ECO:0000259|PROSITE:PS51005};	K14016 ubiquitin fusion degradation protein 1 | (RefSeq) LOW QUALITY PROTEIN: ubiquitin fusion degradation protein 1 homolog (A)	GO:0005634,nucleus; GO:0003677,DNA binding; GO:0006952,defense response; GO:0006355,regulation of DNA-templated transcription; GO:0003674,molecular_function; GO:0003676,nucleic acid binding; GO:0005488,binding; GO:0097159,organic cyclic compound binding; GO:1901363,heterocyclic compound binding; GO:0006950,response to stress; GO:0008150,biological_process; GO:0050896,response to stimulus; GO:0006…	--	PF02365.18:No apical meristem (NAM) protein
LJ043164	1.10314	1.45272e-28	4.96883e-25	E3 ubiquitin-protein ligase RZFP34-like [Camellia sinensis]	A0A7J7GBL4_CAMSI SubName: Full=Uncharacterized protein {ECO:0000313|EMBL:KAF5937675.1};	K10144 RING finger and CHY zinc finger domain-containing protein 1 [EC:2.3.2.27] | (RefSeq) E3 ubiquitin-protein ligase RZFP34-like (A)	GO:0005783,endoplasmic reticulum; GO:0005634,nucleus; GO:0061630,ubiquitin protein ligase activity; GO:0008270,zinc ion binding; GO:0016567,protein ubiquitination; GO:1902456,regulation of stomatal opening; GO:0006511,ubiquitin-dependent protein catabolic process; GO:0003674,molecular_function; GO:0003824,catalytic activity; GO:0004842,ubiquitin-protein transferase activity; GO:0016740,transferas…	Zn-finger protein	PF14599.9:Zinc-ribbon
LJ109276	1.15347	7.25784e-28	2.20662e-24	E3 ubiquitin-protein ligase RMA1H1-like [Camellia sinensis]	A0A4S4DRB5_CAMSI RecName: Full=RING-type E3 ubiquitin transferase {ECO:0000256|ARBA:ARBA00012483}; EC=2.3.2.27 {ECO:0000256|ARBA:ARBA00012483};	K10666 E3 ubiquitin-protein ligase RNF5 [EC:2.3.2.27] | (RefSeq) E3 ubiquitin-protein ligase RMA1H1-like (A)	GO:0005789,endoplasmic reticulum membrane; GO:0016021,integral component of membrane; GO:0046872,metal ion binding; GO:0061630,ubiquitin protein ligase activity; GO:0004842,ubiquitin-protein transferase activity; GO:0043161,proteasome-mediated ubiquitin-dependent protein catabolic process; GO:0016567,protein ubiquitination; GO:0009409,response to cold; GO:0009723,response to ethylene; GO:0006970,…	Predicted E3 ubiquitin ligase	PF00097.28:Zinc finger, C3HC4 type (RING finger)
LJ098822	1.11868	8.57334e-23	2.34592e-19	uncharacterized protein LOC114315617 [Camellia sinensis]	A0A4S4D532_CAMSI SubName: Full=Uncharacterized protein {ECO:0000313|EMBL:THF97464.1};	--	GO:0016021,integral component of membrane; GO:0005575,cellular_component; GO:0016020,membrane; GO:0031224,intrinsic component of membrane; GO:0110165,cellular anatomical entity	--	--
LJ008855	-1.1784	1.27834e-20	3.17994e-17	protein EXORDIUM-like [Camellia sinensis]	A0A4S4EDS8_CAMSI SubName: Full=Uncharacterized protein {ECO:0000313|EMBL:THG13865.1};	K13412 calcium-dependent protein kinase [EC:2.7.11.1] | (RefSeq) calcium-dependent protein kinase 1-like isoform X1 (A)	GO:0048046,apoplast; GO:0005615,extracellular space; GO:0005575,cellular_component; GO:0005576,extracellular region; GO:0110165,cellular anatomical entity	--	PF04674.15:Phosphate-induced protein 1 conserved region
LJ087634	1.30256	3.35073e-20	7.64051e-17	uncharacterized protein DDB_G0271670-like [Camellia sinensis]	A0A4S4F424_CAMSI SubName: Full=Uncharacterized protein {ECO:0000313|EMBL:THG23655.1};	--	GO:0016607,nuclear speck; GO:0005634,nucleus; GO:2000028,regulation of photoperiodism, flowering; GO:2000070,regulation of response to water deprivation; GO:0046686,response to cadmium ion; GO:0046688,response to copper ion; GO:0010218,response to far red light; GO:0009416,response to light stimulus; GO:0006979,response to oxidative stress; GO:0010114,response to red light; GO:0009611,response to…	Nuclear localization sequence binding protein	--
LJ002951	1.01914	2.69303e-19	5.26353e-16	trehalose-6-phosphate synthase [Camellia sinensis]	L7YE99_CAMSI SubName: Full=Trehalose-6-phosphate synthase {ECO:0000313|EMBL:AGD98700.1};	K16055 trehalose 6-phosphate synthase/phosphatase [EC:2.4.1.15 3.1.3.12] | (RefSeq) probable alpha,alpha-trehalose-phosphate synthase [UDP-forming] 11 (A)	GO:0005739,mitochondrion; GO:0016757,glycosyltransferase activity; GO:0005992,trehalose biosynthetic process; GO:0070413,trehalose metabolism in response to stress; GO:0003674,molecular_function; GO:0003824,catalytic activity; GO:0016740,transferase activity; GO:0005975,carbohydrate metabolic process; GO:0005984,disaccharide metabolic process; GO:0005991,trehalose metabolic process; GO:0008150,bi…	Trehalose-6-phosphate synthase component TPS1 and related subunits	PF00982.24:Glycosyltransferase family 20
LJ006094	1.37194	5.18952e-19	9.46673e-16	molybdate transporter 1 [Camellia sinensis]	A0A7J7GF03_CAMSI SubName: Full=Uncharacterized protein {ECO:0000313|EMBL:KAF5938915.1};	--	GO:0016021,integral component of membrane; GO:0031966,mitochondrial membrane; GO:0005739,mitochondrion; GO:0000325,plant-type vacuole; GO:0015098,molybdate ion transmembrane transporter activity; GO:0015689,molybdate ion transport; GO:0003674,molecular_function; GO:0005215,transporter activity; GO:0008509,anion transmembrane transporter activity; GO:0015075,ion transmembrane transporter activity;…	--	PF16983.8:Molybdate transporter of MFS superfamily
LJ054094	1.19885	2.98563e-18	5.10598e-15	hypothetical protein LOK49_LG09G01841 [Camellia lanceoleosa]	D5LNF8_CAMSI RecName: Full=Ribosome-inactivating protein {ECO:0000256|RuleBase:RU004915}; Contains: RecName: Full=Ribosome-inactivating protein chain A {ECO:0000256|RuleBase:RU004915}; AltName: Full=rRNA N-glycosidase {ECO:0000256|RuleBase:RU004915}; EC=3.2.2.22 {ECO:0000256|RuleBase:RU004915}; Contains: RecName: Full=Ribosome-inactivating protein chain B {ECO:0000256|RuleBase:RU004915};	--	GO:0005783,endoplasmic reticulum; GO:0016208,AMP binding; GO:0030246,carbohydrate binding; GO:0030598,rRNA N-glycosylase activity; GO:0090729,toxin activity; GO:0006952,defense response; GO:0031640,killing of cells of another organism; GO:0017148,negative regulation of translation; GO:0000166,nucleotide binding; GO:0003674,molecular_function; GO:0005488,binding; GO:0017076,purine nucleotide bindi…	--	PF00652.25:Ricin-type beta-trefoil lectin domain
LJ066036	-1.28183	2.74923e-17	4.17928e-14	disease resistance RPP13-like protein 4 [Camellia sinensis]	A0A4S4D4M2_CAMSI SubName: Full=Uncharacterized protein {ECO:0000313|EMBL:THF97282.1};	--	GO:0006952,defense response; GO:0006950,response to stress; GO:0008150,biological_process; GO:0050896,response to stimulus	--	PF12799.10:Leucine Rich repeats (2 copies)
LJ062148	1.35299	4.05301e-17	5.83697e-14	proline-rich extensin-like protein EPR1 [Camellia sinensis]	A0A834H3B5_RHOSS SubName: Full=Uncharacterized protein {ECO:0000313|EMBL:KAF7144710.1};	--	--	--	--
LJ006372	1.61207	7.85929e-17	1.07527e-13	uncharacterized protein LOC114291202 [Camellia sinensis]	A0A4S4DMX5_CAMSI SubName: Full=Uncharacterized protein {ECO:0000313|EMBL:THG04255.1};	--	--	--	PF04720.15:PDDEXK-like family of unknown function
LJ074201	1.11691	1.8583e-16	2.42137e-13	hypothetical protein HYC85_010899 [Camellia sinensis]	A0A7J7HK59_CAMSI RecName: Full=F-box domain-containing protein {ECO:0000259|PROSITE:PS50181};	--	GO:0005634,nucleus; GO:0016567,protein ubiquitination; GO:0006807,nitrogen compound metabolic process; GO:0008150,biological_process; GO:0008152,metabolic process; GO:0019538,protein metabolic process; GO:0032446,protein modification by small protein conjugation; GO:0036211,protein modification process; GO:0043170,macromolecule metabolic process; GO:0043412,macromolecule modification; GO:0044238,…	--	PF14299.9:Phloem protein 2
LJ081626	1.21522	6.12079e-16	7.61287e-13	tryptophan synthase beta chain 1-like [Camellia sinensis]	A0A7J7GAQ8_CAMSI RecName: Full=Tryptophan synthase {ECO:0000256|ARBA:ARBA00012043, ECO:0000256|RuleBase:RU003663}; EC=4.2.1.20 {ECO:0000256|ARBA:ARBA00012043, ECO:0000256|RuleBase:RU003663};	K01696 tryptophan synthase beta chain [EC:4.2.1.20] | (RefSeq) tryptophan synthase beta chain 1-like (A)	GO:0009507,chloroplast; GO:0004834,tryptophan synthase activity; GO:0003674,molecular_function; GO:0003824,catalytic activity; GO:0016829,lyase activity; GO:0016835,carbon-oxygen lyase activity; GO:0016836,hydro-lyase activity; GO:0005575,cellular_component; GO:0005622,intracellular anatomical structure; GO:0005737,cytoplasm; GO:0009536,plastid; GO:0043226,organelle; GO:0043227,membrane-bounded o…	Tryptophan synthase beta chain	PF00291.28:Pyridoxal-phosphate dependent enzyme
LJ073691	-1.11441	2.01663e-15	2.39918e-12	ethylene-responsive transcription factor 5-like [Camellia sinensis]	A0A7J7I567_CAMSI RecName: Full=AP2/ERF domain-containing protein {ECO:0000259|PROSITE:PS51032};	K09286 EREBP-like factor | (RefSeq) ethylene-responsive transcription factor 5-like (A)	GO:0005634,nucleus; GO:0003677,DNA binding; GO:0003700,DNA-binding transcription factor activity; GO:0006952,defense response; GO:0009873,ethylene-activated signaling pathway; GO:0003674,molecular_function; GO:0003676,nucleic acid binding; GO:0005488,binding; GO:0097159,organic cyclic compound binding; GO:1901363,heterocyclic compound binding; GO:0140110,transcription regulator activity; GO:00069…	--	PF00847.23:AP2 domain
LJ025970	1.21616	2.3725e-15	2.70494e-12	probable galactinol--sucrose galactosyltransferase 2 [Camellia sinensis]	A0A4S4DE99_CAMSI RecName: Full=Galactinol--sucrose galactosyltransferase {ECO:0000256|ARBA:ARBA00012708}; EC=2.4.1.82 {ECO:0000256|ARBA:ARBA00012708};	K06617 raffinose synthase [EC:2.4.1.82] | (RefSeq) probable galactinol--sucrose galactosyltransferase 2 (A)	GO:0009506,plasmodesma; GO:0016757,glycosyltransferase activity; GO:0052692,raffinose alpha-galactosidase activity; GO:0034484,raffinose catabolic process; GO:0006979,response to oxidative stress; GO:0003674,molecular_function; GO:0003824,catalytic activity; GO:0016740,transferase activity; GO:0004553,hydrolase activity, hydrolyzing O-glycosyl compounds; GO:0004557,alpha-galactosidase activity; G…	--	PF05691.15:Raffinose synthase or seed imbibition protein Sip1
LJ008851	-1.1866	6.45368e-15	6.79201e-12	Protein EXORDIUM [Camellia lanceoleosa]	A0A4S4EDS8_CAMSI SubName: Full=Uncharacterized protein {ECO:0000313|EMBL:THG13865.1};	--	GO:0048046,apoplast; GO:0005615,extracellular space; GO:0005575,cellular_component; GO:0005576,extracellular region; GO:0110165,cellular anatomical entity	--	PF04674.15:Phosphate-induced protein 1 conserved region
LJ044525	1.26632	1.01106e-14	1.02465e-11	protein TIFY 9-like [Camellia sinensis]	A0A7J7GGU3_CAMSI RecName: Full=Tify domain-containing protein {ECO:0000259|PROSITE:PS51320};	K13464 jasmonate ZIM domain-containing protein | (RefSeq) protein TIFY 9-like (A)	GO:0005634,nucleus; GO:0042803,protein homodimerization activity; GO:0006952,defense response; GO:0031347,regulation of defense response; GO:2000022,regulation of jasmonic acid mediated signaling pathway; GO:0010112,regulation of systemic acquired resistance; GO:0009753,response to jasmonic acid; GO:0009611,response to wounding; GO:0003674,molecular_function; GO:0005488,binding; GO:0005515,protei…	--	PF06200.17:tify domain
LJ001002	1.28379	7.04751e-14	6.64969e-11	hypothetical protein LOK49_LG09G01787 [Camellia lanceoleosa]	A0A4V3WK16_CAMSI SubName: Full=Uncharacterized protein {ECO:0000313|EMBL:THF99106.1};	--	--	--	--
LJ110457	-1.34176	2.53392e-13	2.16674e-10	ethylene-responsive transcription factor 5-like [Camellia sinensis]	A0A4V3WRB4_CAMSI RecName: Full=AP2/ERF domain-containing protein {ECO:0000259|PROSITE:PS51032};	K09286 EREBP-like factor | (RefSeq) ethylene-responsive transcription factor 5-like (A)	GO:0005634,nucleus; GO:0003677,DNA binding; GO:0003700,DNA-binding transcription factor activity; GO:0006952,defense response; GO:0009873,ethylene-activated signaling pathway; GO:0003674,molecular_function; GO:0003676,nucleic acid binding; GO:0005488,binding; GO:0097159,organic cyclic compound binding; GO:1901363,heterocyclic compound binding; GO:0140110,transcription regulator activity; GO:00069…	--	PF00847.23:AP2 domain
LJ064559	1.41714	2.92403e-13	2.42455e-10	tryptophan synthase beta chain 1-like [Camellia sinensis]	A0A4S4EYP5_CAMSI RecName: Full=Tryptophan synthase {ECO:0000256|ARBA:ARBA00012043, ECO:0000256|RuleBase:RU003663}; EC=4.2.1.20 {ECO:0000256|ARBA:ARBA00012043, ECO:0000256|RuleBase:RU003663};	K01696 tryptophan synthase beta chain [EC:4.2.1.20] | (RefSeq) tryptophan synthase beta chain 1-like (A)	GO:0009507,chloroplast; GO:0004834,tryptophan synthase activity; GO:0003674,molecular_function; GO:0003824,catalytic activity; GO:0016829,lyase activity; GO:0016835,carbon-oxygen lyase activity; GO:0016836,hydro-lyase activity; GO:0005575,cellular_component; GO:0005622,intracellular anatomical structure; GO:0005737,cytoplasm; GO:0009536,plastid; GO:0043226,organelle; GO:0043227,membrane-bounded o…	Tryptophan synthase beta chain	PF00291.28:Pyridoxal-phosphate dependent enzyme
LJ123920	1.66135	7.89003e-13	6.34985e-10	uncharacterized protein LOC114312824 [Camellia sinensis]	A0A7J7HNZ8_CAMSI RecName: Full=VOC domain-containing protein {ECO:0000259|PROSITE:PS51819};	K08234 glyoxylase I family protein | (RefSeq) methylmalonyl-CoA epimerase, mitochondrial (A)	GO:0005737,cytoplasm; GO:0005886,plasma membrane; GO:0016829,lyase activity; GO:0140041,cellular detoxification of methylglyoxal; GO:0006952,defense response; GO:0009787,regulation of abscisic acid-activated signaling pathway; GO:2000022,regulation of jasmonic acid mediated signaling pathway; GO:2000031,regulation of salicylic acid mediated signaling pathway; GO:0009409,response to cold; GO:00094…	--	PF00903.28:Glyoxalase/Bleomycin resistance protein/Dioxygenase superfamily
LJ086725	1.30454	1.93517e-12	1.35774e-09	hypothetical protein HYC85_030868 [Camellia sinensis]	A0A7J7FPG7_CAMSI SubName: Full=Uncharacterized protein {ECO:0000313|EMBL:KAF5929995.1};	K20496 laurate 7-monooxygenase [EC:1.14.14.130] | (RefSeq) cytochrome P450 703A2 (A)	GO:0020037,heme binding; GO:0005506,iron ion binding; GO:0102684,L-phenylalanine N-monooxygenase activity; GO:0003674,molecular_function; GO:0005488,binding; GO:0046906,tetrapyrrole binding; GO:0097159,organic cyclic compound binding; GO:1901363,heterocyclic compound binding; GO:0043167,ion binding; GO:0043169,cation binding; GO:0046872,metal ion binding; GO:0046914,transition metal ion binding; …	Cytochrome P450 CYP2 subfamily	PF00067.25:Cytochrome P450
LJ115463	1.99016	1.16017e-11	7.55851e-09	hypothetical protein [Micrococcus luteus]	--	--	--	--	--
LJ111066	1.0152	3.86753e-11	2.35171e-08	protein TIFY 9 [Camellia sinensis]	A0A4S4EAH3_CAMSI RecName: Full=Tify domain-containing protein {ECO:0000259|PROSITE:PS51320};	K13464 jasmonate ZIM domain-containing protein | (RefSeq) protein TIFY 9 (A)	GO:0005634,nucleus; GO:0042803,protein homodimerization activity; GO:0006952,defense response; GO:0031347,regulation of defense response; GO:2000022,regulation of jasmonic acid mediated signaling pathway; GO:0010112,regulation of systemic acquired resistance; GO:0009753,response to jasmonic acid; GO:0009611,response to wounding; GO:0003674,molecular_function; GO:0005488,binding; GO:0005515,protei…	--	PF09425.13:Jas motif
LJ046605	-1.05264	1.13184e-10	6.45218e-08	hypothetical protein HYC85_024131 [Camellia sinensis]	A0A7J7G8J7_CAMSI SubName: Full=Uncharacterized protein {ECO:0000313|EMBL:KAF5936625.1};	--	--	--	PF05553.14:Cotton fibre expressed protein
novel.2515	-4.95624	2.10425e-10	1.15157e-07	probable 6-phosphogluconolactonase 1, partial [Camellia sinensis]	I1JEH1_SOYBN RecName: Full=Probable 6-phosphogluconolactonase {ECO:0000256|RuleBase:RU365095}; EC=3.1.1.31 {ECO:0000256|RuleBase:RU365095};	K01057 6-phosphogluconolactonase [EC:3.1.1.31] | (RefSeq) probable 6-phosphogluconolactonase 4, chloroplastic (A)	GO:0017057,6-phosphogluconolactonase activity; GO:0005975,carbohydrate metabolic process; GO:0006098,pentose-phosphate shunt; GO:0003674,molecular_function; GO:0003824,catalytic activity; GO:0016787,hydrolase activity; GO:0016788,hydrolase activity, acting on ester bonds; GO:0052689,carboxylic ester hydrolase activity; GO:0008150,biological_process; GO:0008152,metabolic process; GO:0044238,primar…	6-phosphogluconolactonase - like protein	PF01182.23:Glucosamine-6-phosphate isomerases/6-phosphogluconolactonase
LJ007627	1.1796	2.42469e-10	1.25183e-07	hypothetical protein TEA_021050 [Camellia sinensis var. sinensis]	A0A4S4E701_CAMSI RecName: Full=ARMT1-like_dom domain-containing protein {ECO:0000259|Pfam:PF01937};	K24854 damage-control phosphatase, subfamily II, stand-alone protein [EC:3.1.3.-] | (RefSeq) uncharacterized protein At2g17340 (A)	GO:0005829,cytosol; GO:0005739,mitochondrion; GO:0005634,nucleus; GO:0005524,ATP binding; GO:0016787,hydrolase activity; GO:0046872,metal ion binding; GO:0004594,pantothenate kinase activity; GO:0015937,coenzyme A biosynthetic process; GO:0000166,nucleotide binding; GO:0003674,molecular_function; GO:0005488,binding; GO:0017076,purine nucleotide binding; GO:0030554,adenyl nucleotide binding; GO:00…	Uncharacterized conserved protein	PF01937.22:Damage-control phosphatase ARMT1-like domain
LJ049743	1.10136	3.70099e-10	1.83115e-07	probable WRKY transcription factor 40 [Camellia sinensis]	A0A7J7FVN6_CAMSI RecName: Full=WRKY domain-containing protein {ECO:0000259|PROSITE:PS50811};	K13424 WRKY transcription factor 33 | (RefSeq) WRKY transcription factor WRKY24-like (A)	GO:0005634,nucleus; GO:0003700,DNA-binding transcription factor activity; GO:0000976,transcription cis-regulatory region binding; GO:0042742,defense response to bacterium; GO:0050832,defense response to fungus; GO:0045892,negative regulation of DNA-templated transcription; GO:0031347,regulation of defense response; GO:0002237,response to molecule of bacterial origin; GO:0009751,response to salicy…	--	PF03106.18:WRKY DNA -binding domain
LJ091170	1.58855	3.74756e-10	1.83115e-07	early nodulin-75-like isoform X1 [Camellia sinensis]	A0A4S4EN77_CAMSI SubName: Full=Uncharacterized protein {ECO:0000313|EMBL:THG18139.1};	--	--	--	--
novel.3528	-1.26841	5.50747e-10	2.59829e-07	uncharacterized protein LOC114308215 [Camellia sinensis]	A0A7J7FWP0_CAMSI SubName: Full=Uncharacterized protein {ECO:0000313|EMBL:KAF5932765.1};	--	--	--	PF20167.1:Putative plant transposon protein
LJ110453	-1.50473	7.43948e-10	3.39277e-07	hypothetical protein HYC85_012043 [Camellia sinensis]	A0A7J7HAT9_CAMSI RecName: Full=AP2/ERF domain-containing protein {ECO:0000259|PROSITE:PS51032};	K09286 EREBP-like factor | (RefSeq) ethylene-responsive transcription factor 5-like (A)	GO:0005634,nucleus; GO:0003677,DNA binding; GO:0003700,DNA-binding transcription factor activity; GO:0006952,defense response; GO:0009873,ethylene-activated signaling pathway; GO:0003674,molecular_function; GO:0003676,nucleic acid binding; GO:0005488,binding; GO:0097159,organic cyclic compound binding; GO:1901363,heterocyclic compound binding; GO:0140110,transcription regulator activity; GO:00069…	--	PF00847.23:AP2 domain
LJ007035	1.65454	1.5906e-09	6.90848e-07	peroxidase N1-like [Camellia sinensis]	A0A7J7HG84_CAMSI RecName: Full=Peroxidase {ECO:0000256|ARBA:ARBA00012313, ECO:0000256|RuleBase:RU362060}; EC=1.11.1.7 {ECO:0000256|ARBA:ARBA00012313, ECO:0000256|RuleBase:RU362060};	K00430 peroxidase [EC:1.11.1.7] | (RefSeq) peroxidase N1-like (A)	GO:0005576,extracellular region; GO:0009505,plant-type cell wall; GO:0020037,heme binding; GO:0046872,metal ion binding; GO:0004601,peroxidase activity; GO:0042744,hydrogen peroxide catabolic process; GO:0006979,response to oxidative stress; GO:0003674,molecular_function; GO:0005488,binding; GO:0046906,tetrapyrrole binding; GO:0097159,organic cyclic compound binding; GO:1901363,heterocyclic compo…	--	PF00141.26:Peroxidase
LJ105378	1.08045	1.91073e-09	8.04357e-07	dehydrin DHN1-like [Camellia sinensis]	B7U647_CAMSI SubName: Full=Dehydrin {ECO:0000313|EMBL:ACJ65691.1};	--	GO:0012506,vesicle membrane; GO:0070300,phosphatidic acid binding; GO:1901611,phosphatidylglycerol binding; GO:0035091,phosphatidylinositol binding; GO:0001786,phosphatidylserine binding; GO:0009631,cold acclimation; GO:0009737,response to abscisic acid; GO:0009414,response to water deprivation; GO:0003674,molecular_function; GO:0005488,binding; GO:0005543,phospholipid binding; GO:0008289,lipid b…	--	PF00257.22:Dehydrin
novel.2215	-5.41074	2.15617e-09	8.80585e-07	E3 ubiquitin-protein ligase UPL6-like isoform X3 [Camellia sinensis]	A0A4S4ED76_CAMSI RecName: Full=HECT-type E3 ubiquitin transferase {ECO:0000256|ARBA:ARBA00012485}; EC=2.3.2.26 {ECO:0000256|ARBA:ARBA00012485};	K10589 ubiquitin-protein ligase E3 C [EC:2.3.2.26] | (RefSeq) E3 ubiquitin-protein ligase UPL6-like isoform X1 (A)	GO:0061630,ubiquitin protein ligase activity; GO:0000209,protein polyubiquitination; GO:0006511,ubiquitin-dependent protein catabolic process; GO:0003674,molecular_function; GO:0003824,catalytic activity; GO:0004842,ubiquitin-protein transferase activity; GO:0016740,transferase activity; GO:0019787,ubiquitin-like protein transferase activity; GO:0061659,ubiquitin-like protein ligase activity; GO:…	E3 ubiquitin protein ligase	--
LJ123281	-1.03264	3.76799e-09	1.51623e-06	GATA transcription factor 21-like [Camellia sinensis]	A0A7J7G7C2_CAMSI RecName: Full=GATA-type domain-containing protein {ECO:0000259|PROSITE:PS50114};	--	GO:0005634,nucleus; GO:0003700,DNA-binding transcription factor activity; GO:0000976,transcription cis-regulatory region binding; GO:0008270,zinc ion binding; GO:0010151,chloroplast elongation; GO:0009658,chloroplast organization; GO:0007623,circadian rhythm; GO:0009736,cytokinin-activated signaling pathway; GO:0009740,gibberellic acid mediated signaling pathway; GO:0010255,glucose mediated signa…	GATA-4/5/6 transcription factors	--
LJ053460	1.90082	7.27469e-09	2.73012e-06	hypothetical protein HYC85_018419 [Camellia sinensis]	A0A7J7GU84_CAMSI SubName: Full=Uncharacterized protein {ECO:0000313|EMBL:KAF5944342.1};	--	--	--	PF12609.11:Wound-induced protein
LJ115184	-1.07871	1.10045e-08	3.91061e-06	putative sugar phosphate/phosphate translocator [Camellia lanceoleosa]	A0A443PXQ3_9MAGN SubName: Full=Triose-phosphate transporter domain-containing protein {ECO:0000313|EMBL:RWR95542.1};	K15103 solute carrier family 25 (mitochondrial uncoupling protein), member 8/9 | (RefSeq) mitochondrial uncoupling protein 1 (A)	GO:0005783,endoplasmic reticulum; GO:0005794,Golgi apparatus; GO:0016021,integral component of membrane; GO:0015297,antiporter activity; GO:0008643,carbohydrate transport; GO:0003674,molecular_function; GO:0005215,transporter activity; GO:0015291,secondary active transmembrane transporter activity; GO:0022804,active transmembrane transporter activity; GO:0022857,transmembrane transporter activity…	Glucose-6-phosphate/phosphate and phosphoenolpyruvate/phosphate antiporter	PF03151.19:Triose-phosphate Transporter family
LJ102519	1.14333	1.27578e-08	4.47553e-06	chaperone protein dnaJ 11, chloroplastic-like [Camellia sinensis]	A0A4S4DLH9_CAMSI RecName: Full=J domain-containing protein {ECO:0000259|PROSITE:PS50076};	K03686 molecular chaperone DnaJ | (RefSeq) uncharacterized protein LOC114313835 isoform X1 (A)	GO:0009507,chloroplast; GO:0009570,chloroplast stroma; GO:0005634,nucleus; GO:0009536,plastid; GO:0005575,cellular_component; GO:0005622,intracellular anatomical structure; GO:0005737,cytoplasm; GO:0043226,organelle; GO:0043227,membrane-bounded organelle; GO:0043229,intracellular organelle; GO:0043231,intracellular membrane-bounded organelle; GO:0110165,cellular anatomical entity; GO:0009532,plas…	Molecular chaperone (DnaJ superfamily)	PF00226.34:DnaJ domain
LJ013350	-3.25623	1.4628e-08	5.06664e-06	Dammarenediol II synthase [Camellia lanceoleosa]	A0A2R6QAK2_ACTCC RecName: Full=Terpene cyclase/mutase family member {ECO:0000256|RuleBase:RU362003}; EC=5.4.99.- {ECO:0000256|RuleBase:RU362003};	K15813 beta-amyrin synthase [EC:5.4.99.39] | (RefSeq) beta-amyrin synthase-like (A)	GO:0005789,endoplasmic reticulum membrane; GO:0016021,integral component of membrane; GO:0005811,lipid droplet; GO:0016866,intramolecular transferase activity; GO:0016829,lyase activity; GO:0010038,response to metal ion; GO:0002238,response to molecule of fungal origin; GO:1902438,response to vanadate(3-); GO:0016135,saponin biosynthetic process; GO:0016104,triterpenoid biosynthetic process; GO:0…	Oxidosqualene-lanosterol cyclase and related proteins	PF13249.9:Squalene-hopene cyclase N-terminal domain
novel.6084	2.5949	1.69988e-08	5.81422e-06	--	--	--	--	--	--
LJ093767	1.29435	2.03411e-08	6.87153e-06	hypothetical protein HYC85_007825 [Camellia sinensis]	A0A7J7HQP1_CAMSI RecName: Full=RING-type domain-containing protein {ECO:0000259|PROSITE:PS50089};	K16282 E3 ubiquitin-protein ligase RHA2 [EC:2.3.2.27] | (RefSeq) probable E3 ubiquitin-protein ligase XERICO (A)	GO:0005737,cytoplasm; GO:0005634,nucleus; GO:0046872,metal ion binding; GO:0061630,ubiquitin protein ligase activity; GO:0004842,ubiquitin-protein transferase activity; GO:0009738,abscisic acid-activated signaling pathway; GO:0009789,positive regulation of abscisic acid-activated signaling pathway; GO:0016567,protein ubiquitination; GO:0047484,regulation of response to osmotic stress; GO:0009651,…	FOG: Predicted E3 ubiquitin ligase	PF13639.9:Ring finger domain
LJ057361	1.4468	3.06779e-08	1.00163e-05	uncharacterized protein LOC114274593 isoform X2 [Camellia sinensis]	A0A4S4EB57_CAMSI SubName: Full=Uncharacterized protein {ECO:0000313|EMBL:THG13418.1};	--	GO:0016607,nuclear speck; GO:0005634,nucleus; GO:2000028,regulation of photoperiodism, flowering; GO:2000070,regulation of response to water deprivation; GO:0046686,response to cadmium ion; GO:0046688,response to copper ion; GO:0010218,response to far red light; GO:0009416,response to light stimulus; GO:0006979,response to oxidative stress; GO:0010114,response to red light; GO:0009611,response to…	Nuclear localization sequence binding protein	--
LJ081157	1.42078	3.07484e-08	1.00163e-05	Cytochrome P450 94B3 [Camellia lanceoleosa]	A0A4S4EU73_CAMSI SubName: Full=Uncharacterized protein {ECO:0000313|EMBL:THG20471.1};	K20665 jasmonoyl-L-amino acid 12-hydroxylase [EC:1.14.14.48] | (RefSeq) cytochrome P450 94B3-like (A)	GO:0016021,integral component of membrane; GO:0020037,heme binding; GO:0005506,iron ion binding; GO:0052694,jasmonoyl-isoleucine-12-hydroxylase activity; GO:0016705,oxidoreductase activity, acting on paired donors, with incorporation or reduction of molecular oxygen; GO:0009694,jasmonic acid metabolic process; GO:0009611,response to wounding; GO:0003674,molecular_function; GO:0005488,binding; GO:…	Cytochrome P450 CYP4/CYP19/CYP26 subfamilies	PF00067.25:Cytochrome P450
LJ072064	1.69903	1.43761e-07	4.0554e-05	inositol oxygenase 2-like [Camellia sinensis]	A0A5B7AT11_DAVIN RecName: Full=Inositol oxygenase {ECO:0000256|ARBA:ARBA00011919, ECO:0000256|RuleBase:RU367039}; EC=1.13.99.1 {ECO:0000256|ARBA:ARBA00011919, ECO:0000256|RuleBase:RU367039}; AltName: Full=Myo-inositol oxygenase {ECO:0000256|RuleBase:RU367039};	K00469 inositol oxygenase [EC:1.13.99.1] | (RefSeq) inositol oxygenase 2-like (A)	GO:0005737,cytoplasm; GO:0050113,inositol oxygenase activity; GO:0005506,iron ion binding; GO:0019310,inositol catabolic process; GO:0019853,L-ascorbic acid biosynthetic process; GO:0003674,molecular_function; GO:0003824,catalytic activity; GO:0004497,monooxygenase activity; GO:0016491,oxidoreductase activity; GO:0016701,oxidoreductase activity, acting on single donors with incorporation of molec…	Aldehyde reductase	PF05153.18:Myo-inositol oxygenase
novel.2472	1.56534	2.69475e-07	7.30063e-05	hypothetical protein HYC85_011345 [Camellia sinensis]	A0A7J7H8T0_CAMSI SubName: Full=Uncharacterized protein {ECO:0000313|EMBL:KAF5949352.1};	K20296 vacuolar protein sorting-associated protein 51 | (RefSeq) vacuolar protein sorting-associated protein 51 homolog isoform X1 (A)	--	Zinc carboxypeptidase	--
LJ061331	1.0829	4.35379e-07	0.00011346	adagio protein 3 [Camellia sinensis]	A0A4V3WNF9_CAMSI RecName: Full=PAS domain-containing protein {ECO:0000259|PROSITE:PS50112};	K12116 flavin-binding kelch repeat F-box protein 1 | (RefSeq) adagio protein 3 (A)	GO:0005829,cytosol; GO:0005634,nucleus; GO:0019005,SCF ubiquitin ligase complex; GO:0009881,photoreceptor activity; GO:0007623,circadian rhythm; GO:0009908,flower development; GO:2001007,negative regulation of cellulose biosynthetic process; GO:0009911,positive regulation of flower development; GO:0016567,protein ubiquitination; GO:0010468,regulation of gene expression; GO:0006355,regulation of D…	--	PF13418.9:Galactose oxidase, central domain
LJ063650	-3.98069	1.06396e-06	0.000253158	hypothetical protein HYC85_008922 [Camellia sinensis]	A0A7J7HVH1_CAMSI SubName: Full=Uncharacterized protein {ECO:0000313|EMBL:KAF5956066.1};	K09833 homogentisate phytyltransferase / homogentisate geranylgeranyltransferase [EC:2.5.1.115 2.5.1.116] | (RefSeq) probable homogentisate phytyltransferase 1, chloroplastic (A)	GO:0009535,chloroplast thylakoid membrane; GO:0016021,integral component of membrane; GO:0010176,homogentisate phytyltransferase activity; GO:0010189,vitamin E biosynthetic process; GO:0003674,molecular_function; GO:0003824,catalytic activity; GO:0004659,prenyltransferase activity; GO:0010354,homogentisate prenyltransferase activity; GO:0016740,transferase activity; GO:0016765,transferase activit…	--	PF01040.21:UbiA prenyltransferase family
LJ061244	1.73018	1.18711e-06	0.000277632	peroxidase 44-like [Camellia sinensis]	A0A4S4DMJ4_CAMSI RecName: Full=Peroxidase {ECO:0000256|ARBA:ARBA00012313}; EC=1.11.1.7 {ECO:0000256|ARBA:ARBA00012313};	K00430 peroxidase [EC:1.11.1.7] | (RefSeq) peroxidase 44-like (A)	GO:0005576,extracellular region; GO:0009505,plant-type cell wall; GO:0020037,heme binding; GO:0046872,metal ion binding; GO:0004601,peroxidase activity; GO:0042744,hydrogen peroxide catabolic process; GO:0006979,response to oxidative stress; GO:0003674,molecular_function; GO:0005488,binding; GO:0046906,tetrapyrrole binding; GO:0097159,organic cyclic compound binding; GO:1901363,heterocyclic compo…	--	PF00141.26:Peroxidase
LJ117545	-1.13537	2.23521e-06	0.000493243	protein NDR1-like [Camellia sinensis]	A0A4S4DTR0_CAMSI RecName: Full=LEA_2 domain-containing protein {ECO:0000259|Pfam:PF03168};	--	GO:0016021,integral component of membrane; GO:0098542,defense response to other organism; GO:0006950,response to stress; GO:0006952,defense response; GO:0008150,biological_process; GO:0009605,response to external stimulus; GO:0009607,response to biotic stimulus; GO:0043207,response to external biotic stimulus; GO:0044419,biological process involved in interspecies interaction between organisms; G…	--	PF03168.16:Late embryogenesis abundant protein
LJ005501	1.06472	2.64197e-06	0.000573747	uncharacterized protein LOC114322697 [Camellia sinensis]	A0A7J7HFZ0_CAMSI SubName: Full=Uncharacterized protein {ECO:0000313|EMBL:KAF5951833.1};	--	--	--	--
novel.5520	1.09579	3.44124e-06	0.000713354	hypothetical protein LOK49_LG15G00426 [Camellia lanceoleosa]	A0A6P9EW86_JUGRE SubName: Full=uncharacterized protein LOC118349855 {ECO:0000313|RefSeq:XP_035551521.1};	--	GO:0016021,integral component of membrane; GO:0005886,plasma membrane; GO:0008285,negative regulation of cell population proliferation; GO:0048367,shoot system development; GO:0008150,biological_process; GO:0008283,cell population proliferation; GO:0009987,cellular process; GO:0042127,regulation of cell population proliferation; GO:0048519,negative regulation of biological process; GO:0048523,neg…	--	--
LJ072066	1.00124	4.04081e-06	0.000813005	hypothetical protein TEA_014365 [Camellia sinensis var. sinensis]	A0A4S4DSX9_CAMSI RecName: Full=ULP_PROTEASE domain-containing protein {ECO:0000259|PROSITE:PS50600};	K00469 inositol oxygenase [EC:1.13.99.1] | (RefSeq) inositol oxygenase 2-like (A)	GO:0005737,cytoplasm; GO:0050113,inositol oxygenase activity; GO:0005506,iron ion binding; GO:0019310,inositol catabolic process; GO:0019853,L-ascorbic acid biosynthetic process; GO:0003674,molecular_function; GO:0003824,catalytic activity; GO:0004497,monooxygenase activity; GO:0016491,oxidoreductase activity; GO:0016701,oxidoreductase activity, acting on single donors with incorporation of molec…	Aldehyde reductase	PF02902.22:Ulp1 protease family, C-terminal catalytic domain
LJ094986	1.20051	6.75181e-06	0.00131028	cytochrome P450 CYP736A12-like [Camellia sinensis]	A0A7J7G0H0_CAMSI SubName: Full=Uncharacterized protein {ECO:0000313|EMBL:KAF5934119.1};	K20562 biphenyl-4-hydroxylase | (RefSeq) cytochrome P450 CYP736A12-like isoform X1 (A)	GO:0016021,integral component of membrane; GO:0020037,heme binding; GO:0005506,iron ion binding; GO:0004497,monooxygenase activity; GO:0016705,oxidoreductase activity, acting on paired donors, with incorporation or reduction of molecular oxygen; GO:0003674,molecular_function; GO:0005488,binding; GO:0046906,tetrapyrrole binding; GO:0097159,organic cyclic compound binding; GO:1901363,heterocyclic c…	Cytochrome P450 CYP2 subfamily	PF00067.25:Cytochrome P450
LJ013352	-2.82357	6.96649e-06	0.00134242	Dammarenediol II synthase [Camellia lanceoleosa]	A0A7J7IC31_CAMSI RecName: Full=SQHop_cyclase_C domain-containing protein {ECO:0000259|Pfam:PF13243};	K15813 beta-amyrin synthase [EC:5.4.99.39] | (RefSeq) beta-amyrin synthase-like (A)	GO:0005789,endoplasmic reticulum membrane; GO:0016021,integral component of membrane; GO:0005811,lipid droplet; GO:0016866,intramolecular transferase activity; GO:0016829,lyase activity; GO:0010038,response to metal ion; GO:0002238,response to molecule of fungal origin; GO:1902438,response to vanadate(3-); GO:0016135,saponin biosynthetic process; GO:0016104,triterpenoid biosynthetic process; GO:0…	Oxidosqualene-lanosterol cyclase and related proteins	PF13243.9:Squalene-hopene cyclase C-terminal domain
LJ072541	-1.1503	9.8326e-06	0.0018057	protein EXORDIUM-like isoform X1 [Camellia sinensis]	A0A4S4DWH0_CAMSI SubName: Full=Uncharacterized protein {ECO:0000313|EMBL:THG06956.1};	--	GO:0048046,apoplast; GO:0005615,extracellular space; GO:0005575,cellular_component; GO:0005576,extracellular region; GO:0110165,cellular anatomical entity	--	PF04674.15:Phosphate-induced protein 1 conserved region
LJ033497	1.78812	1.46615e-05	0.00250739	hypothetical protein TEA_003140 [Camellia sinensis var. sinensis]	A0A4S4DIG6_CAMSI SubName: Full=Uncharacterized protein {ECO:0000313|EMBL:THG02585.1};	K01528 dynamin 1/3 [EC:3.6.5.5] | (RefSeq) dynamin-2A (A)	GO:0009504,cell plate; GO:0045334,clathrin-coated endocytic vesicle; GO:0005737,cytoplasm; GO:0005829,cytosol; GO:0016020,membrane; GO:0005874,microtubule; GO:0005634,nucleus; GO:0000325,plant-type vacuole; GO:0005886,plasma membrane; GO:0009506,plasmodesma; GO:0030276,clathrin binding; GO:0005525,GTP binding; GO:0003924,GTPase activity; GO:0008017,microtubule binding; GO:0072583,clathrin-depende…	Vacuolar sorting protein VPS1, dynamin, and related proteins	PF00350.26:Dynamin family
LJ056164	-1.10188	1.76007e-05	0.00286672	uncharacterized protein LOC114268119 [Camellia sinensis]	A0A7J7G7A1_CAMSI SubName: Full=Uncharacterized protein {ECO:0000313|EMBL:KAF5936642.1};	--	--	--	PF14009.9:PADRE domain
novel.6647	2.55589	2.06816e-05	0.00329909	hypothetical protein L1887_40849 [Cichorium endivia]	A0A4S4DYA4_CAMSI SubName: Full=Uncharacterized protein {ECO:0000313|EMBL:THG08421.1};	--	--	--	--
novel.5093	1.24403	2.39512e-05	0.00372085	hypothetical protein HYC85_026755 [Camellia sinensis]	A0A7J7G8H0_CAMSI SubName: Full=Uncharacterized protein {ECO:0000313|EMBL:KAF5935626.1};	--	--	--	--
LJ001244	1.09973	2.40851e-05	0.00372085	protein NRT1/ PTR FAMILY 5.4-like [Camellia sinensis]	A0A4S4DZ64_CAMSI SubName: Full=Uncharacterized protein {ECO:0000313|EMBL:THG08384.1};	K26562 MFS transporter, POT/PTR family, peptide/nitrate/nicotianamine transporter | (RefSeq) protein NRT1/ PTR FAMILY 5.4-like (A)	GO:0016021,integral component of membrane; GO:0071916,dipeptide transmembrane transporter activity; GO:0042937,tripeptide transmembrane transporter activity; GO:0003674,molecular_function; GO:0005215,transporter activity; GO:0022857,transmembrane transporter activity; GO:0035673,oligopeptide transmembrane transporter activity; GO:0042887,amide transmembrane transporter activity; GO:1904680,peptid…	H+/oligopeptide symporter	PF00854.24:POT family
LJ032826	-1.60095	2.97442e-05	0.00435232	putative disease resistance protein At1g50180 [Camellia sinensis]	A0A4S4EWV2_CAMSI SubName: Full=Uncharacterized protein {ECO:0000313|EMBL:THG21034.1};	K13457 disease resistance protein RPM1 | (RefSeq) disease resistance protein RPM1-like (A)	GO:0009506,plasmodesma; GO:0043531,ADP binding; GO:0005524,ATP binding; GO:0006952,defense response; GO:0051707,response to other organism; GO:0000166,nucleotide binding; GO:0003674,molecular_function; GO:0005488,binding; GO:0017076,purine nucleotide binding; GO:0030554,adenyl nucleotide binding; GO:0032553,ribonucleotide binding; GO:0032555,purine ribonucleotide binding; GO:0032559,adenyl ribonu…	Apoptotic ATPase	PF00931.25:NB-ARC domain
novel.6461	-2.36981	4.12691e-05	0.00567461	protein AE7-like isoform X1 [Camellia sinensis]	A0A2R6Q398_ACTCC RecName: Full=FeS_assembly_P domain-containing protein {ECO:0000259|Pfam:PF01883};	K26403 cytosolic iron-sulfur assembly component 2 | (RefSeq) protein AE7-like isoform X1 (A)	GO:0005737,cytoplasm; GO:0005634,nucleus; GO:0010209,vacuolar sorting signal binding; GO:0007059,chromosome segregation; GO:0006259,DNA metabolic process; GO:1990067,intrachromosomal DNA recombination; GO:0016226,iron-sulfur cluster assembly; GO:0009944,polarity specification of adaxial/abaxial axis; GO:2001022,positive regulation of response to DNA damage stimulus; GO:0106035,protein maturation …	Uncharacterized conserved protein	PF01883.22:Iron-sulfur cluster assembly protein
LJ118019	1.22868	4.41135e-05	0.00597563	protein TIFY 5A-like [Camellia sinensis]	A0A7J7GX81_CAMSI RecName: Full=Tify domain-containing protein {ECO:0000259|PROSITE:PS51320};	K13464 jasmonate ZIM domain-containing protein | (RefSeq) protein TIFY 9 (A)	GO:0005634,nucleus; GO:0006952,defense response; GO:0031347,regulation of defense response; GO:2000022,regulation of jasmonic acid mediated signaling pathway; GO:0009611,response to wounding; GO:0006950,response to stress; GO:0008150,biological_process; GO:0050896,response to stimulus; GO:0048583,regulation of response to stimulus; GO:0050789,regulation of biological process; GO:0065007,biologica…	--	PF06200.17:tify domain
LJ110663	-1.20343	6.92516e-05	0.00881363	hypothetical protein TEA_029131 [Camellia sinensis var. sinensis]	A0A4S4ECE0_CAMSI RecName: Full=Protein kinase domain-containing protein {ECO:0000259|PROSITE:PS50011};	K08838 serine/threonine-protein kinase 24/25/MST4 [EC:2.7.11.1] | (RefSeq) serine/threonine-protein kinase 4-like isoform X1 (A)	GO:0005694,chromosome; GO:0000775,chromosome, centromeric region; GO:0005769,early endosome; GO:0005739,mitochondrion; GO:0005634,nucleus; GO:0005886,plasma membrane; GO:0005802,trans-Golgi network; GO:0005524,ATP binding; GO:0004674,protein serine/threonine kinase activity; GO:0042742,defense response to bacterium; GO:0035556,intracellular signal transduction; GO:0046777,protein autophosphorylat…	Mitogen-activated protein kinase kinase kinase kinase (MAP4K), germinal center kinase family	PF00069.28:Protein kinase domain
LJ124283	1.21093	6.95835e-05	0.00881488	IAA-amino acid hydrolase ILR1-like 6 [Camellia sinensis]	A0A4S4DY24_CAMSI RecName: Full=M20_dimer domain-containing protein {ECO:0000259|Pfam:PF07687};	K21604 jasmonoyl-L-amino acid hydrolase [EC:3.5.1.127] | (RefSeq) IAA-amino acid hydrolase ILR1-like 6 (A)	GO:0016787,hydrolase activity; GO:1990206,jasmonyl-Ile conjugate hydrolase activity; GO:0046872,metal ion binding; GO:0009850,auxin metabolic process; GO:0009694,jasmonic acid metabolic process; GO:0010112,regulation of systemic acquired resistance; GO:0009753,response to jasmonic acid; GO:0003674,molecular_function; GO:0003824,catalytic activity; GO:0016810,hydrolase activity, acting on carbon-n…	--	PF01546.31:Peptidase family M20/M25/M40
LJ008856	-1.05091	0.000127382	0.0142749	hypothetical protein, partial [Camellia sinensis]	W8QHK3_CAMSI SubName: Full=Uncharacterized protein {ECO:0000313|EMBL:AHL69787.1}; Flags: Fragment;	--	GO:0048046,apoplast; GO:0005615,extracellular space; GO:0005575,cellular_component; GO:0005576,extracellular region; GO:0110165,cellular anatomical entity	--	PF04674.15:Phosphate-induced protein 1 conserved region
novel.6500	1.18648	0.000191476	0.0198461	uncharacterized protein LOC114283143 [Camellia sinensis]	A0A7J7IAS6_CAMSI SubName: Full=Uncharacterized protein {ECO:0000313|EMBL:KAF5962043.1};	K01259 proline iminopeptidase [EC:3.4.11.5] | (RefSeq) uncharacterized protein LOC114279324 (A)	--	--	PF03004.17:Plant transposase (Ptta/En/Spm family)
LJ056804	1.14935	0.000236275	0.0230899	hypothetical protein LOK49_LG03G01505 [Camellia lanceoleosa]	A0A7J7H1V8_CAMSI RecName: Full=VOC domain-containing protein {ECO:0000259|PROSITE:PS51819};	K08234 glyoxylase I family protein | (RefSeq) methylmalonyl-CoA epimerase, mitochondrial (A)	GO:0005737,cytoplasm; GO:0005886,plasma membrane; GO:0016829,lyase activity; GO:0140041,cellular detoxification of methylglyoxal; GO:0006952,defense response; GO:0009787,regulation of abscisic acid-activated signaling pathway; GO:2000022,regulation of jasmonic acid mediated signaling pathway; GO:2000031,regulation of salicylic acid mediated signaling pathway; GO:0009409,response to cold; GO:00094…	--	PF00903.28:Glyoxalase/Bleomycin resistance protein/Dioxygenase superfamily
LJ102522	1.01016	0.000268234	0.0256633	chaperone protein dnaJ 11, chloroplastic-like [Camellia sinensis]	A0A4S4DHL8_CAMSI RecName: Full=J domain-containing protein {ECO:0000259|PROSITE:PS50076};	K03686 molecular chaperone DnaJ | (RefSeq) uncharacterized protein LOC114313835 isoform X1 (A)	GO:0009507,chloroplast; GO:0009570,chloroplast stroma; GO:0005634,nucleus; GO:0009536,plastid; GO:0005575,cellular_component; GO:0005622,intracellular anatomical structure; GO:0005737,cytoplasm; GO:0043226,organelle; GO:0043227,membrane-bounded organelle; GO:0043229,intracellular organelle; GO:0043231,intracellular membrane-bounded organelle; GO:0110165,cellular anatomical entity; GO:0009532,plas…	Molecular chaperone (DnaJ superfamily)	PF00226.34:DnaJ domain
LJ047677	1.06056	0.000273625	0.0260666	auxin-induced protein 15A-like [Camellia sinensis]	A0A834LQ71_RHOSS SubName: Full=Uncharacterized protein {ECO:0000313|EMBL:KAF7144176.1};	K14488 SAUR family protein | (RefSeq) auxin-induced protein 15A-like (A)	GO:0009734,auxin-activated signaling pathway; GO:0007154,cell communication; GO:0007165,signal transduction; GO:0008150,biological_process; GO:0009719,response to endogenous stimulus; GO:0009725,response to hormone; GO:0009733,response to auxin; GO:0009755,hormone-mediated signaling pathway; GO:0009987,cellular process; GO:0010033,response to organic substance; GO:0023052,signaling; GO:0032870,ce…	--	PF02519.17:Auxin responsive protein
novel.4191	1.07511	0.000292221	0.0275445	hypothetical protein HYC85_018549 [Camellia sinensis]	A0A7J7GUL5_CAMSI SubName: Full=Uncharacterized protein {ECO:0000313|EMBL:KAF5944472.1};	--	--	--	--
novel.1009	-1.70688	0.00029293	0.0275445	Transcription factor RADIALIS [Camellia lanceoleosa]	A0A7J7GL37_CAMSI RecName: Full=NUC173 domain-containing protein {ECO:0000259|Pfam:PF08161};	K14794 ribosomal RNA-processing protein 12 | (RefSeq) RRP12-like protein isoform X1 (A)	GO:0005634,nucleus; GO:0005575,cellular_component; GO:0005622,intracellular anatomical structure; GO:0043226,organelle; GO:0043227,membrane-bounded organelle; GO:0043229,intracellular organelle; GO:0043231,intracellular membrane-bounded organelle; GO:0110165,cellular anatomical entity	--	--
LJ068722	-5.10153	0.000306696	0.0286421	protein argonaute 5-like [Camellia sinensis]	A0A4S4DYM9_CAMSI SubName: Full=Uncharacterized protein {ECO:0000313|EMBL:THG08543.1};	K11593 eukaryotic translation initiation factor 2C | (RefSeq) protein argonaute 5-like (A)	GO:0005737,cytoplasm; GO:0005829,cytosol; GO:0004521,endoribonuclease activity; GO:0046872,metal ion binding; GO:0003723,RNA binding; GO:0098542,defense response to other organism; GO:0035194,post-transcriptional gene silencing by RNA; GO:0006417,regulation of translation; GO:0009615,response to virus; GO:0009616,RNAi-mediated antiviral immune response; GO:0003674,molecular_function; GO:0003824,c…	Translation initiation factor 2C (eIF-2C) and related proteins	PF02171.20:Piwi domain
LJ006541	1.16616	0.000335299	0.0306849	hypothetical protein HYC85_021353 [Camellia sinensis]	A0A7J7GLA5_CAMSI RecName: Full=Aldedh domain-containing protein {ECO:0000259|Pfam:PF00171};	K00128 aldehyde dehydrogenase (NAD+) [EC:1.2.1.3] | (RefSeq) aldehyde dehydrogenase family 2 member B7, mitochondrial-like (A)	GO:0005739,mitochondrion; GO:0008774,acetaldehyde dehydrogenase (acetylating) activity; GO:0004029,aldehyde dehydrogenase (NAD+) activity; GO:0018479,benzaldehyde dehydrogenase (NAD+) activity; GO:0043878,glyceraldehyde-3-phosphate dehydrogenase (NAD+) (non-phosphorylating) activity; GO:0008957,phenylacetaldehyde dehydrogenase activity; GO:0007623,circadian rhythm; GO:0010597,green leaf volatile …	Aldehyde dehydrogenase	PF00171.25:Aldehyde dehydrogenase family
LJ107658	1.07714	0.000365516	0.0329718	hypothetical protein LOK49_LG02G02910 [Camellia lanceoleosa]	A0A7J8N6R3_9ROSI SubName: Full=Uncharacterized protein {ECO:0000313|EMBL:MBA0572649.1};	--	--	--	--
LJ001634	-1.45291	0.000521851	0.0435348	putative serine/threonine-protein kinase PBL3 [Camellia lanceoleosa]	A0A4S4D2H9_CAMSI RecName: Full=Protein kinase domain-containing protein {ECO:0000259|PROSITE:PS50011};	K00856 adenosine kinase [EC:2.7.1.20] | (RefSeq) adenosine kinase 2 (A)	GO:0005886,plasma membrane; GO:0005524,ATP binding; GO:0106310,protein serine kinase activity; GO:0004674,protein serine/threonine kinase activity; GO:0006952,defense response; GO:0006468,protein phosphorylation; GO:0000166,nucleotide binding; GO:0003674,molecular_function; GO:0005488,binding; GO:0017076,purine nucleotide binding; GO:0030554,adenyl nucleotide binding; GO:0032553,ribonucleotide bi…	Serine/threonine protein kinase	PF00069.28:Protein kinase domain
LJ024141	-1.33856	0.000535186	0.0444011	ribosomal protein S16 [Camellia sinensis]	A0A089FMK1_CAMSI RecName: Full=30S ribosomal protein S16, chloroplastic {ECO:0000256|HAMAP-Rule:MF_00385};	K02959 small subunit ribosomal protein S16 | (RefSeq) rps16, CSC0052; ribosomal protein S16 (A)	GO:0009507,chloroplast; GO:0005840,ribosome; GO:0003735,structural constituent of ribosome; GO:0006412,translation; GO:0003674,molecular_function; GO:0005198,structural molecule activity; GO:0006518,peptide metabolic process; GO:0006807,nitrogen compound metabolic process; GO:0008150,biological_process; GO:0008152,metabolic process; GO:0009058,biosynthetic process; GO:0009059,macromolecule biosyn…	Mitochondrial/chloroplast ribosomal protein S16	PF00886.22:Ribosomal protein S16
