# Supplementary material for: Exogenous Methyl Jasmonate Mediates Secondary Metabolic Reprogramming to Enhance Resistance in Tea Plants
Source: Plants (Basel). 2026 Jan 20;15(2):311. doi: 10.3390/plants15020311 (PMC12844978; doi:10.3390/plants15020311)
Supplement: Supplementary file 1 [file plants-15-00311-s001.zip › Supplementary Table-2.xlsx]

## Sheet: Table S2
Table S2. Differentially Expressed Genes in MeJA-3 vs CK
Gene_ID	log2FoldChange	pvalue	padj	NR	Tremble	KEGG	gene_ontology_blast	KOG	Pfam
LJ109148	3.88547	1.74475e-222	4.7855e-218	carbonic anhydrase 2-like [Camellia sinensis]	A0A4S4ER15_CAMSI RecName: Full=Carbonic anhydrase {ECO:0000256|ARBA:ARBA00012925, ECO:0000256|RuleBase:RU003956}; EC=4.2.1.1 {ECO:0000256|ARBA:ARBA00012925, ECO:0000256|RuleBase:RU003956}; AltName: Full=Carbonate dehydratase {ECO:0000256|RuleBase:RU003956};	carbonic anhydrase 2-like [Camellia sinensis]	GO:0009570,chloroplast stroma; GO:0004089,carbonate dehydratase activity; GO:0008270,zinc ion binding; GO:0015976,carbon utilization; GO:0003674,molecular_function; GO:0003824,catalytic activity; GO:0016829,lyase activity; GO:0016835,carbon-oxygen lyase activity; GO:0016836,hydro-lyase activity; GO:0005488,binding; GO:0043167,ion binding; GO:0043169,cation binding; GO:0046872,metal ion binding; G…	Predicted carbonic anhydrase involved in protection against oxidative damage	PF00484.22:Carbonic anhydrase
LJ086725	3.45316	1.12242e-120	1.53929e-116	hypothetical protein HYC85_030868 [Camellia sinensis]	A0A7J7FPG7_CAMSI SubName: Full=Uncharacterized protein {ECO:0000313|EMBL:KAF5929995.1};	hypothetical protein HYC85_030868 [Camellia sinensis]	GO:0020037,heme binding; GO:0005506,iron ion binding; GO:0102684,L-phenylalanine N-monooxygenase activity; GO:0003674,molecular_function; GO:0005488,binding; GO:0046906,tetrapyrrole binding; GO:0097159,organic cyclic compound binding; GO:1901363,heterocyclic compound binding; GO:0043167,ion binding; GO:0043169,cation binding; GO:0046872,metal ion binding; GO:0046914,transition metal ion binding; …	Cytochrome P450 CYP2 subfamily	PF00067.25:Cytochrome P450
LJ118762	3.22956	1.41508e-119	1.29376e-115	jasmonate-zim-domain protein [Camellia sinensis]	A0A167V6B0_CAMSI SubName: Full=Jasmonate-zim-domain protein {ECO:0000313|EMBL:ANB66339.1};	jasmonate-zim-domain protein [Camellia sinensis]	GO:0005634,nucleus; GO:0031347,regulation of defense response; GO:2000022,regulation of jasmonic acid mediated signaling pathway; GO:0009611,response to wounding; GO:0006950,response to stress; GO:0006952,defense response; GO:0008150,biological_process; GO:0048583,regulation of response to stimulus; GO:0050789,regulation of biological process; GO:0050896,response to stimulus; GO:0065007,biologica…	--	PF06200.17:tify domain
LJ043164	2.25146	3.1803e-108	2.18073e-104	E3 ubiquitin-protein ligase RZFP34-like [Camellia sinensis]	A0A7J7GBL4_CAMSI SubName: Full=Uncharacterized protein {ECO:0000313|EMBL:KAF5937675.1};	E3 ubiquitin-protein ligase RZFP34-like [Camellia sinensis]	GO:0005783,endoplasmic reticulum; GO:0005634,nucleus; GO:0061630,ubiquitin protein ligase activity; GO:0008270,zinc ion binding; GO:0016567,protein ubiquitination; GO:1902456,regulation of stomatal opening; GO:0006511,ubiquitin-dependent protein catabolic process; GO:0003674,molecular_function; GO:0003824,catalytic activity; GO:0004842,ubiquitin-protein transferase activity; GO:0016740,transferas…	Zn-finger protein	PF14599.9:Zinc-ribbon
LJ027265	3.51674	1.37111e-101	7.52135e-98	uncharacterized protein LOC114285315 [Camellia sinensis]	A0A7J7G7A4_CAMSI SubName: Full=Uncharacterized protein {ECO:0000313|EMBL:KAF5935186.1};	uncharacterized protein LOC114285315 [Camellia sinensis]	GO:0016607,nuclear speck; GO:0005634,nucleus; GO:2000028,regulation of photoperiodism, flowering; GO:2000070,regulation of response to water deprivation; GO:0046686,response to cadmium ion; GO:0046688,response to copper ion; GO:0010218,response to far red light; GO:0009416,response to light stimulus; GO:0006979,response to oxidative stress; GO:0010114,response to red light; GO:0009611,response to…	Nuclear localization sequence binding protein	--
LJ031405	2.32852	5.86484e-99	2.68102e-95	stem-specific protein TSJT1-like [Camellia sinensis]	A0A834HCA1_RHOSS RecName: Full=DUF3700 domain-containing protein {ECO:0000259|SMART:SM01172};	stem-specific protein TSJT1-like [Camellia sinensis]	--	--	PF12481.11:Aluminium induced protein
LJ055233	2.52631	1.41445e-98	5.54222e-95	suppressor protein SRP40-like [Camellia sinensis]	A0A4S4EQ21_CAMSI SubName: Full=Uncharacterized protein {ECO:0000313|EMBL:THG18848.1};	suppressor protein SRP40-like [Camellia sinensis]	GO:0016607,nuclear speck; GO:0005634,nucleus; GO:2000028,regulation of photoperiodism, flowering; GO:2000070,regulation of response to water deprivation; GO:0046686,response to cadmium ion; GO:0046688,response to copper ion; GO:0010218,response to far red light; GO:0009416,response to light stimulus; GO:0006979,response to oxidative stress; GO:0010114,response to red light; GO:0009611,response to…	Nuclear localization sequence binding protein	--
LJ036741	2.48879	2.32229e-97	7.96196e-94	putative DnaJ protein [Camellia sinensis]	Q2L989_CAMSI SubName: Full=Putative DnaJ protein {ECO:0000313|EMBL:ABC69274.2};	putative DnaJ protein [Camellia sinensis]	GO:0009507,chloroplast; GO:0009570,chloroplast stroma; GO:0005634,nucleus; GO:0009416,response to light stimulus; GO:0008150,biological_process; GO:0009314,response to radiation; GO:0009628,response to abiotic stimulus; GO:0050896,response to stimulus; GO:0005575,cellular_component; GO:0005622,intracellular anatomical structure; GO:0005737,cytoplasm; GO:0009536,plastid; GO:0043226,organelle; GO:0…	Molecular chaperone (DnaJ superfamily)	PF00226.34:DnaJ domain
LJ006372	3.47551	6.93332e-97	2.11297e-93	uncharacterized protein LOC114291202 [Camellia sinensis]	A0A4S4DMX5_CAMSI SubName: Full=Uncharacterized protein {ECO:0000313|EMBL:THG04255.1};	uncharacterized protein LOC114291202 [Camellia sinensis]	--	--	PF04720.15:PDDEXK-like family of unknown function
LJ054094	3.17533	3.54628e-94	9.72675e-91	hypothetical protein LOK49_LG09G01841 [Camellia lanceoleosa]	D5LNF8_CAMSI RecName: Full=Ribosome-inactivating protein {ECO:0000256|RuleBase:RU004915}; Contains: RecName: Full=Ribosome-inactivating protein chain A {ECO:0000256|RuleBase:RU004915}; AltName: Full=rRNA N-glycosidase {ECO:0000256|RuleBase:RU004915}; EC=3.2.2.22 {ECO:0000256|RuleBase:RU004915}; Contains: RecName: Full=Ribosome-inactivating protein chain B {ECO:0000256|RuleBase:RU004915};	hypothetical protein LOK49_LG09G01841 [Camellia lanceoleosa]	GO:0005783,endoplasmic reticulum; GO:0016208,AMP binding; GO:0030246,carbohydrate binding; GO:0030598,rRNA N-glycosylase activity; GO:0090729,toxin activity; GO:0006952,defense response; GO:0031640,killing of cells of another organism; GO:0017148,negative regulation of translation; GO:0000166,nucleotide binding; GO:0003674,molecular_function; GO:0005488,binding; GO:0017076,purine nucleotide bindi…	--	PF00652.25:Ricin-type beta-trefoil lectin domain
LJ081626	2.79431	8.32224e-86	2.07511e-82	tryptophan synthase beta chain 1-like [Camellia sinensis]	A0A7J7GAQ8_CAMSI RecName: Full=Tryptophan synthase {ECO:0000256|ARBA:ARBA00012043, ECO:0000256|RuleBase:RU003663}; EC=4.2.1.20 {ECO:0000256|ARBA:ARBA00012043, ECO:0000256|RuleBase:RU003663};	tryptophan synthase beta chain 1-like [Camellia sinensis]	GO:0009507,chloroplast; GO:0004834,tryptophan synthase activity; GO:0003674,molecular_function; GO:0003824,catalytic activity; GO:0016829,lyase activity; GO:0016835,carbon-oxygen lyase activity; GO:0016836,hydro-lyase activity; GO:0005575,cellular_component; GO:0005622,intracellular anatomical structure; GO:0005737,cytoplasm; GO:0009536,plastid; GO:0043226,organelle; GO:0043227,membrane-bounded o…	Tryptophan synthase beta chain	PF00291.28:Pyridoxal-phosphate dependent enzyme
LJ092126	2.64156	1.5094e-77	3.44998e-74	hypothetical protein HYC85_014826 [Camellia sinensis]	A0A7J7H7L5_CAMSI RecName: Full=NAC domain-containing protein {ECO:0000259|PROSITE:PS51005};	hypothetical protein HYC85_014826 [Camellia sinensis]	GO:0005634,nucleus; GO:0003677,DNA binding; GO:0006952,defense response; GO:0006355,regulation of DNA-templated transcription; GO:0003674,molecular_function; GO:0003676,nucleic acid binding; GO:0005488,binding; GO:0097159,organic cyclic compound binding; GO:1901363,heterocyclic compound binding; GO:0006950,response to stress; GO:0008150,biological_process; GO:0050896,response to stimulus; GO:0006…	--	PF02365.18:No apical meristem (NAM) protein
LJ087634	2.57949	3.24751e-75	6.85175e-72	uncharacterized protein DDB_G0271670-like [Camellia sinensis]	A0A4S4F424_CAMSI SubName: Full=Uncharacterized protein {ECO:0000313|EMBL:THG23655.1};	uncharacterized protein DDB_G0271670-like [Camellia sinensis]	GO:0016607,nuclear speck; GO:0005634,nucleus; GO:2000028,regulation of photoperiodism, flowering; GO:2000070,regulation of response to water deprivation; GO:0046686,response to cadmium ion; GO:0046688,response to copper ion; GO:0010218,response to far red light; GO:0009416,response to light stimulus; GO:0006979,response to oxidative stress; GO:0010114,response to red light; GO:0009611,response to…	Nuclear localization sequence binding protein	--
LJ098822	2.13089	9.90619e-72	1.94076e-68	uncharacterized protein LOC114315617 [Camellia sinensis]	A0A4S4D532_CAMSI SubName: Full=Uncharacterized protein {ECO:0000313|EMBL:THF97464.1};	uncharacterized protein LOC114315617 [Camellia sinensis]	GO:0016021,integral component of membrane; GO:0005575,cellular_component; GO:0016020,membrane; GO:0031224,intrinsic component of membrane; GO:0110165,cellular anatomical entity	--	--
LJ115184	-3.51134	1.71763e-70	3.14075e-67	putative sugar phosphate/phosphate translocator [Camellia lanceoleosa]	A0A443PXQ3_9MAGN SubName: Full=Triose-phosphate transporter domain-containing protein {ECO:0000313|EMBL:RWR95542.1};	putative sugar phosphate/phosphate translocator [Camellia lanceoleosa]	GO:0005783,endoplasmic reticulum; GO:0005794,Golgi apparatus; GO:0016021,integral component of membrane; GO:0015297,antiporter activity; GO:0008643,carbohydrate transport; GO:0003674,molecular_function; GO:0005215,transporter activity; GO:0015291,secondary active transmembrane transporter activity; GO:0022804,active transmembrane transporter activity; GO:0022857,transmembrane transporter activity…	Glucose-6-phosphate/phosphate and phosphoenolpyruvate/phosphate antiporter	PF03151.19:Triose-phosphate Transporter family
LJ044525	2.88169	9.9448e-67	1.70479e-63	protein TIFY 9-like [Camellia sinensis]	A0A7J7GGU3_CAMSI RecName: Full=Tify domain-containing protein {ECO:0000259|PROSITE:PS51320};	protein TIFY 9-like [Camellia sinensis]	GO:0005634,nucleus; GO:0042803,protein homodimerization activity; GO:0006952,defense response; GO:0031347,regulation of defense response; GO:2000022,regulation of jasmonic acid mediated signaling pathway; GO:0010112,regulation of systemic acquired resistance; GO:0009753,response to jasmonic acid; GO:0009611,response to wounding; GO:0003674,molecular_function; GO:0005488,binding; GO:0005515,protei…	--	PF06200.17:tify domain
LJ109276	2.24345	4.92468e-66	7.94554e-63	E3 ubiquitin-protein ligase RMA1H1-like [Camellia sinensis]	A0A4S4DRB5_CAMSI RecName: Full=RING-type E3 ubiquitin transferase {ECO:0000256|ARBA:ARBA00012483}; EC=2.3.2.27 {ECO:0000256|ARBA:ARBA00012483};	E3 ubiquitin-protein ligase RMA1H1-like [Camellia sinensis]	GO:0005789,endoplasmic reticulum membrane; GO:0016021,integral component of membrane; GO:0046872,metal ion binding; GO:0061630,ubiquitin protein ligase activity; GO:0004842,ubiquitin-protein transferase activity; GO:0043161,proteasome-mediated ubiquitin-dependent protein catabolic process; GO:0016567,protein ubiquitination; GO:0009409,response to cold; GO:0009723,response to ethylene; GO:0006970,…	Predicted E3 ubiquitin ligase	PF00097.28:Zinc finger, C3HC4 type (RING finger)
LJ062145	1.66956	8.3167e-64	1.26728e-60	proline-rich extensin-like protein EPR1 [Camellia sinensis]	A0A4S4E4H7_CAMSI SubName: Full=Uncharacterized protein {ECO:0000313|EMBL:THG10851.1};	proline-rich extensin-like protein EPR1 [Camellia sinensis]	--	--	--
LJ025970	2.65198	5.4976e-59	7.93622e-56	probable galactinol--sucrose galactosyltransferase 2 [Camellia sinensis]	A0A4S4DE99_CAMSI RecName: Full=Galactinol--sucrose galactosyltransferase {ECO:0000256|ARBA:ARBA00012708}; EC=2.4.1.82 {ECO:0000256|ARBA:ARBA00012708};	probable galactinol--sucrose galactosyltransferase 2 [Camellia sinensis]	GO:0009506,plasmodesma; GO:0016757,glycosyltransferase activity; GO:0052692,raffinose alpha-galactosidase activity; GO:0034484,raffinose catabolic process; GO:0006979,response to oxidative stress; GO:0003674,molecular_function; GO:0003824,catalytic activity; GO:0016740,transferase activity; GO:0004553,hydrolase activity, hydrolyzing O-glycosyl compounds; GO:0004557,alpha-galactosidase activity; G…	--	PF05691.15:Raffinose synthase or seed imbibition protein Sip1
LJ006094	2.29733	9.82214e-59	1.34701e-55	molybdate transporter 1 [Camellia sinensis]	A0A7J7GF03_CAMSI SubName: Full=Uncharacterized protein {ECO:0000313|EMBL:KAF5938915.1};	molybdate transporter 1 [Camellia sinensis]	GO:0016021,integral component of membrane; GO:0031966,mitochondrial membrane; GO:0005739,mitochondrion; GO:0000325,plant-type vacuole; GO:0015098,molybdate ion transmembrane transporter activity; GO:0015689,molybdate ion transport; GO:0003674,molecular_function; GO:0005215,transporter activity; GO:0008509,anion transmembrane transporter activity; GO:0015075,ion transmembrane transporter activity;…	--	PF16983.8:Molybdate transporter of MFS superfamily
LJ069532	1.55328	2.17882e-58	2.84574e-55	hypothetical protein HYC85_012944 [Camellia sinensis]	A0A7J7HFF2_CAMSI SubName: Full=Uncharacterized protein {ECO:0000313|EMBL:KAF5950951.1};	hypothetical protein HYC85_012944 [Camellia sinensis]	GO:0005654,nucleoplasm; GO:0005886,plasma membrane; GO:0009536,plastid; GO:0006355,regulation of DNA-templated transcription; GO:0006139,nucleobase-containing compound metabolic process; GO:0006351,DNA-templated transcription; GO:0006725,cellular aromatic compound metabolic process; GO:0006807,nitrogen compound metabolic process; GO:0008150,biological_process; GO:0008152,metabolic process; GO:000…	Tub family proteins	PF01167.21:Tub family
LJ001004	1.70308	2.74163e-56	3.41806e-53	probable mannitol dehydrogenase [Camellia sinensis]	A0A7J7GGM5_CAMSI RecName: Full=PKS_ER domain-containing protein {ECO:0000259|SMART:SM00829};	probable mannitol dehydrogenase [Camellia sinensis]	GO:0046029,mannitol dehydrogenase activity; GO:0008270,zinc ion binding; GO:0071704,organic substance metabolic process; GO:0003674,molecular_function; GO:0003824,catalytic activity; GO:0016491,oxidoreductase activity; GO:0016614,oxidoreductase activity, acting on CH-OH group of donors; GO:0016616,oxidoreductase activity, acting on the CH-OH group of donors, NAD or NADP as acceptor; GO:0031320,he…	Alcohol dehydrogenase, class V	PF08240.15:Alcohol dehydrogenase GroES-like domain
LJ064559	3.00548	3.80257e-54	4.53464e-51	tryptophan synthase beta chain 1-like [Camellia sinensis]	A0A4S4EYP5_CAMSI RecName: Full=Tryptophan synthase {ECO:0000256|ARBA:ARBA00012043, ECO:0000256|RuleBase:RU003663}; EC=4.2.1.20 {ECO:0000256|ARBA:ARBA00012043, ECO:0000256|RuleBase:RU003663};	tryptophan synthase beta chain 1-like [Camellia sinensis]	GO:0009507,chloroplast; GO:0004834,tryptophan synthase activity; GO:0003674,molecular_function; GO:0003824,catalytic activity; GO:0016829,lyase activity; GO:0016835,carbon-oxygen lyase activity; GO:0016836,hydro-lyase activity; GO:0005575,cellular_component; GO:0005622,intracellular anatomical structure; GO:0005737,cytoplasm; GO:0009536,plastid; GO:0043226,organelle; GO:0043227,membrane-bounded o…	Tryptophan synthase beta chain	PF00291.28:Pyridoxal-phosphate dependent enzyme
LJ111066	2.53964	6.49091e-54	7.41802e-51	protein TIFY 9 [Camellia sinensis]	A0A4S4EAH3_CAMSI RecName: Full=Tify domain-containing protein {ECO:0000259|PROSITE:PS51320};	protein TIFY 9 [Camellia sinensis]	GO:0005634,nucleus; GO:0042803,protein homodimerization activity; GO:0006952,defense response; GO:0031347,regulation of defense response; GO:2000022,regulation of jasmonic acid mediated signaling pathway; GO:0010112,regulation of systemic acquired resistance; GO:0009753,response to jasmonic acid; GO:0009611,response to wounding; GO:0003674,molecular_function; GO:0005488,binding; GO:0005515,protei…	--	PF09425.13:Jas motif
LJ020524	-2.71698	6.10006e-53	6.6925e-50	protein DMR6-LIKE OXYGENASE 2-like isoform X2 [Camellia sinensis]	A0A7J7HIE1_CAMSI RecName: Full=Fe2OG dioxygenase domain-containing protein {ECO:0000259|PROSITE:PS51471};	protein DMR6-LIKE OXYGENASE 2-like isoform X2 [Camellia sinensis]	GO:0051213,dioxygenase activity; GO:0046872,metal ion binding; GO:0002229,defense response to oomycetes; GO:0046244,salicylic acid catabolic process; GO:0003674,molecular_function; GO:0003824,catalytic activity; GO:0016491,oxidoreductase activity; GO:0005488,binding; GO:0043167,ion binding; GO:0043169,cation binding; GO:0002239,response to oomycetes; GO:0006950,response to stress; GO:0006952,defe…	Iron/ascorbate family oxidoreductases	PF03171.23:2OG-Fe(II) oxygenase superfamily
LJ102236	2.37153	4.05079e-52	4.26045e-49	hypothetical protein LOK49_LG01G02795 [Camellia lanceoleosa]	A0A4S4EH22_CAMSI RecName: Full=Rhodanese domain-containing protein {ECO:0000259|PROSITE:PS50206};	hypothetical protein LOK49_LG01G02795 [Camellia lanceoleosa]	GO:0009507,chloroplast; GO:0009579,thylakoid; GO:0007568,aging; GO:0009753,response to jasmonic acid; GO:0006979,response to oxidative stress; GO:0009611,response to wounding; GO:0008150,biological_process; GO:0032502,developmental process; GO:0009719,response to endogenous stimulus; GO:0009725,response to hormone; GO:0010033,response to organic substance; GO:0033993,response to lipid; GO:0042221…	Rhodanese-related sulfurtransferase	PF00581.23:Rhodanese-like domain
LJ017429	1.38309	4.19397e-52	4.26045e-49	uncharacterized protein LOC114259214 isoform X2 [Camellia sinensis]	A0A7J7H6Q7_CAMSI RecName: Full=START domain-containing protein {ECO:0000259|PROSITE:PS50848};	uncharacterized protein LOC114259214 isoform X2 [Camellia sinensis]	GO:0008289,lipid binding; GO:0003674,molecular_function; GO:0005488,binding	START domain-containing proteins involved in steroidogenesis/phosphatidylcholine transfer	PF01852.22:START domain
LJ121330	1.33651	6.05331e-52	5.92965e-49	heavy metal-associated isoprenylated plant protein 6-like [Camellia sinensis]	A0A4V3WPI3_CAMSI RecName: Full=HMA domain-containing protein {ECO:0000259|PROSITE:PS50846};	heavy metal-associated isoprenylated plant protein 6-like [Camellia sinensis]	GO:0005507,copper ion binding; GO:0003674,molecular_function; GO:0005488,binding; GO:0043167,ion binding; GO:0043169,cation binding; GO:0046872,metal ion binding; GO:0046914,transition metal ion binding	Copper chaperone	PF00403.29:Heavy-metal-associated domain
LJ103959	2.68294	9.21197e-52	8.71262e-49	hypothetical protein HYC85_015027 [Camellia sinensis]	A0A7J7H817_CAMSI RecName: Full=Chitin-binding type-1 domain-containing protein {ECO:0000259|PROSITE:PS50941};	hypothetical protein HYC85_015027 [Camellia sinensis]	GO:0008061,chitin binding; GO:0004568,chitinase activity; GO:0016998,cell wall macromolecule catabolic process; GO:0006032,chitin catabolic process; GO:0006952,defense response; GO:0000272,polysaccharide catabolic process; GO:0003674,molecular_function; GO:0005488,binding; GO:0097367,carbohydrate derivative binding; GO:0003824,catalytic activity; GO:0004553,hydrolase activity, hydrolyzing O-glyco…	Predicted chitinase	PF00182.22:Chitinase class I
LJ002951	2.00504	2.397e-50	2.1915e-47	trehalose-6-phosphate synthase [Camellia sinensis]	L7YE99_CAMSI SubName: Full=Trehalose-6-phosphate synthase {ECO:0000313|EMBL:AGD98700.1};	trehalose-6-phosphate synthase [Camellia sinensis]	GO:0005739,mitochondrion; GO:0016757,glycosyltransferase activity; GO:0005992,trehalose biosynthetic process; GO:0070413,trehalose metabolism in response to stress; GO:0003674,molecular_function; GO:0003824,catalytic activity; GO:0016740,transferase activity; GO:0005975,carbohydrate metabolic process; GO:0005984,disaccharide metabolic process; GO:0005991,trehalose metabolic process; GO:0008150,bi…	Trehalose-6-phosphate synthase component TPS1 and related subunits	PF00982.24:Glycosyltransferase family 20
LJ099059	1.27944	7.87878e-50	6.97094e-47	Annexin D4 [Camellia lanceoleosa]	A0A4S4D2L4_CAMSI SubName: Full=Uncharacterized protein {ECO:0000313|EMBL:THF96504.1};	Annexin D4 [Camellia lanceoleosa]	GO:0005794,Golgi apparatus; GO:0009506,plasmodesma; GO:0005509,calcium ion binding; GO:0005544,calcium-dependent phospholipid binding; GO:0003729,mRNA binding; GO:0009737,response to abscisic acid; GO:0009409,response to cold; GO:0009408,response to heat; GO:0006970,response to osmotic stress; GO:0009651,response to salt stress; GO:0009414,response to water deprivation; GO:0003674,molecular_funct…	Annexin	PF00191.23:Annexin
LJ123920	3.01681	2.64486e-47	2.26697e-44	uncharacterized protein LOC114312824 [Camellia sinensis]	A0A7J7HNZ8_CAMSI RecName: Full=VOC domain-containing protein {ECO:0000259|PROSITE:PS51819};	uncharacterized protein LOC114312824 [Camellia sinensis]	GO:0005737,cytoplasm; GO:0005886,plasma membrane; GO:0016829,lyase activity; GO:0140041,cellular detoxification of methylglyoxal; GO:0006952,defense response; GO:0009787,regulation of abscisic acid-activated signaling pathway; GO:2000022,regulation of jasmonic acid mediated signaling pathway; GO:2000031,regulation of salicylic acid mediated signaling pathway; GO:0009409,response to cold; GO:00094…	--	PF00903.28:Glyoxalase/Bleomycin resistance protein/Dioxygenase superfamily
LJ073781	1.36908	3.40775e-47	2.83236e-44	alpha,alpha-trehalose-phosphate synthase 7 [Camellia sinensis]	A0A0C5E1W3_CAMSI SubName: Full=Alpha,alpha-trehalose-phosphate synthase 7 {ECO:0000313|EMBL:AJO70168.1};	alpha,alpha-trehalose-phosphate synthase 7 [Camellia sinensis]	GO:0016757,glycosyltransferase activity; GO:0005992,trehalose biosynthetic process; GO:0070413,trehalose metabolism in response to stress; GO:0003674,molecular_function; GO:0003824,catalytic activity; GO:0016740,transferase activity; GO:0005975,carbohydrate metabolic process; GO:0005984,disaccharide metabolic process; GO:0005991,trehalose metabolic process; GO:0008150,biological_process; GO:00081…	Trehalose-6-phosphate synthase component TPS1 and related subunits	PF00982.24:Glycosyltransferase family 20
LJ006373	1.78287	1.47783e-46	1.19218e-43	uncharacterized protein LOC114255878 [Camellia sinensis]	A0A4S4F0A6_CAMSI SubName: Full=Uncharacterized protein {ECO:0000313|EMBL:THG22843.1};	uncharacterized protein LOC114255878 [Camellia sinensis]	--	--	PF04720.15:PDDEXK-like family of unknown function
LJ069534	1.50762	1.57564e-46	1.23476e-43	inactive beta-amylase 9-like [Camellia sinensis]	A0A0U2E4R4_CAMSI RecName: Full=Beta-amylase {ECO:0000256|RuleBase:RU000509}; EC=3.2.1.2 {ECO:0000256|RuleBase:RU000509};	inactive beta-amylase 9-like [Camellia sinensis]	GO:0005737,cytoplasm; GO:0016161,beta-amylase activity; GO:0000272,polysaccharide catabolic process; GO:0003674,molecular_function; GO:0003824,catalytic activity; GO:0004553,hydrolase activity, hydrolyzing O-glycosyl compounds; GO:0016160,amylase activity; GO:0016787,hydrolase activity; GO:0016798,hydrolase activity, acting on glycosyl bonds; GO:0005975,carbohydrate metabolic process; GO:0005976,…	--	PF01373.20:Glycosyl hydrolase family 14
LJ020522	-2.39353	8.68223e-46	6.61489e-43	hypothetical protein HYC85_009632 [Camellia sinensis]	A0A7J7HI73_CAMSI RecName: Full=Fe2OG dioxygenase domain-containing protein {ECO:0000259|PROSITE:PS51471};	hypothetical protein HYC85_009632 [Camellia sinensis]	GO:0051213,dioxygenase activity; GO:0046872,metal ion binding; GO:0002229,defense response to oomycetes; GO:0046244,salicylic acid catabolic process; GO:0003674,molecular_function; GO:0003824,catalytic activity; GO:0016491,oxidoreductase activity; GO:0005488,binding; GO:0043167,ion binding; GO:0043169,cation binding; GO:0002239,response to oomycetes; GO:0006950,response to stress; GO:0006952,defe…	Iron/ascorbate family oxidoreductases	PF03171.23:2OG-Fe(II) oxygenase superfamily
LJ067928	-1.78086	2.34507e-45	1.7384e-42	5'-adenylylsulfate reductase 1, chloroplastic-like [Camellia sinensis]	A0A4S4EVR8_CAMSI RecName: Full=Thioredoxin domain-containing protein {ECO:0000259|PROSITE:PS51352};	5'-adenylylsulfate reductase 1, chloroplastic-like [Camellia sinensis]	GO:0009507,chloroplast; GO:0051539,4 iron, 4 sulfur cluster binding; GO:0033741,adenylyl-sulfate reductase (glutathione) activity; GO:0009973,adenylyl-sulfate reductase activity; GO:0046872,metal ion binding; GO:0019344,cysteine biosynthetic process; GO:0000103,sulfate assimilation; GO:0019419,sulfate reduction; GO:0003674,molecular_function; GO:0005488,binding; GO:0051536,iron-sulfur cluster bin…	Phosphoadenosine phosphosulfate reductase	PF01507.22:Phosphoadenosine phosphosulfate reductase family
LJ083521	1.14938	3.27124e-45	2.36114e-42	lipoxygenase [Camellia sinensis]	E3UIM5_CAMSI RecName: Full=Lipoxygenase {ECO:0000256|RuleBase:RU003975}; EC=1.13.11.- {ECO:0000256|RuleBase:RU003975};	lipoxygenase [Camellia sinensis]	GO:0009570,chloroplast stroma; GO:0009534,chloroplast thylakoid; GO:0016165,linoleate 13S-lipoxygenase activity; GO:0046872,metal ion binding; GO:0016702,oxidoreductase activity, acting on single donors with incorporation of molecular oxygen, incorporation of two atoms of oxygen; GO:0006633,fatty acid biosynthetic process; GO:0010597,green leaf volatile biosynthetic process; GO:0034440,lipid oxid…	--	PF00305.22:Lipoxygenase
LJ047424	1.68505	1.43985e-43	1.01262e-40	triacylglycerol lipase SDP1-like [Camellia sinensis]	A0A4S4DY10_CAMSI RecName: Full=PNPLA domain-containing protein {ECO:0000259|PROSITE:PS51635};	triacylglycerol lipase SDP1-like [Camellia sinensis]	GO:0016020,membrane; GO:0012511,monolayer-surrounded lipid storage body; GO:0005777,peroxisome; GO:0004806,triglyceride lipase activity; GO:0006071,glycerol metabolic process; GO:0019433,triglyceride catabolic process; GO:0006641,triglyceride metabolic process; GO:0003674,molecular_function; GO:0003824,catalytic activity; GO:0016298,lipase activity; GO:0016787,hydrolase activity; GO:0016788,hydro…	Predicted esterase of the alpha-beta hydrolase superfamily	PF11815.11:Domain of unknown function (DUF3336)
LJ074201	1.7458	2.34504e-42	1.60799e-39	hypothetical protein HYC85_010899 [Camellia sinensis]	A0A7J7HK59_CAMSI RecName: Full=F-box domain-containing protein {ECO:0000259|PROSITE:PS50181};	hypothetical protein HYC85_010899 [Camellia sinensis]	GO:0005634,nucleus; GO:0016567,protein ubiquitination; GO:0006807,nitrogen compound metabolic process; GO:0008150,biological_process; GO:0008152,metabolic process; GO:0019538,protein metabolic process; GO:0032446,protein modification by small protein conjugation; GO:0036211,protein modification process; GO:0043170,macromolecule metabolic process; GO:0043412,macromolecule modification; GO:0044238,…	--	PF14299.9:Phloem protein 2
LJ072066	2.66107	3.00511e-42	2.01035e-39	hypothetical protein TEA_014365 [Camellia sinensis var. sinensis]	A0A4S4DSX9_CAMSI RecName: Full=ULP_PROTEASE domain-containing protein {ECO:0000259|PROSITE:PS50600};	hypothetical protein TEA_014365 [Camellia sinensis var. sinensis]	GO:0005737,cytoplasm; GO:0050113,inositol oxygenase activity; GO:0005506,iron ion binding; GO:0019310,inositol catabolic process; GO:0019853,L-ascorbic acid biosynthetic process; GO:0003674,molecular_function; GO:0003824,catalytic activity; GO:0004497,monooxygenase activity; GO:0016491,oxidoreductase activity; GO:0016701,oxidoreductase activity, acting on single donors with incorporation of molec…	Aldehyde reductase	PF02902.22:Ulp1 protease family, C-terminal catalytic domain
LJ006371	1.21074	8.39143e-42	5.48e-39	hypothetical protein HYC85_014306 [Camellia sinensis]	A0A7J7H644_CAMSI SubName: Full=Uncharacterized protein {ECO:0000313|EMBL:KAF5948349.1};	hypothetical protein HYC85_014306 [Camellia sinensis]	--	--	PF04720.15:PDDEXK-like family of unknown function
LJ072674	1.64749	1.40313e-41	8.95003e-39	acyl-CoA oxidase 5 [Camellia sinensis]	A0A222YRX3_CAMSI RecName: Full=Acyl-coenzyme A oxidase {ECO:0000256|PIRNR:PIRNR000168};	acyl-CoA oxidase 5 [Camellia sinensis]	GO:0005777,peroxisome; GO:0003997,acyl-CoA oxidase activity; GO:0071949,FAD binding; GO:0005504,fatty acid binding; GO:0050660,flavin adenine dinucleotide binding; GO:0006635,fatty acid beta-oxidation; GO:0033540,fatty acid beta-oxidation using acyl-CoA oxidase; GO:0055088,lipid homeostasis; GO:0001676,long-chain fatty acid metabolic process; GO:0003674,molecular_function; GO:0003824,catalytic ac…	Pristanoyl-CoA/acyl-CoA oxidase	PF01756.22:Acyl-CoA oxidase
LJ022032	1.59985	3.29604e-41	2.05463e-38	hypothetical protein TEA_012552 [Camellia sinensis var. sinensis]	A0A4S4E770_CAMSI SubName: Full=Uncharacterized protein {ECO:0000313|EMBL:THG11888.1};	hypothetical protein TEA_012552 [Camellia sinensis var. sinensis]	GO:0005789,endoplasmic reticulum membrane; GO:0016021,integral component of membrane; GO:0102811,geraniol 10-hydroxylase activity; GO:0020037,heme binding; GO:0005506,iron ion binding; GO:0016709,oxidoreductase activity, acting on paired donors, with incorporation or reduction of molecular oxygen, NAD(P)H as one donor, and incorporation of one atom of oxygen; GO:0016099,monoterpenoid biosynthetic…	Cytochrome P450 CYP2 subfamily	PF00067.25:Cytochrome P450
LJ020177	-1.68408	3.66617e-41	2.23457e-38	5'-adenylylsulfate reductase 1, chloroplastic-like [Camellia sinensis]	A0A4S4EP13_CAMSI RecName: Full=Thioredoxin domain-containing protein {ECO:0000259|PROSITE:PS51352};	5'-adenylylsulfate reductase 1, chloroplastic-like [Camellia sinensis]	GO:0009507,chloroplast; GO:0009570,chloroplast stroma; GO:0009536,plastid; GO:0051539,4 iron, 4 sulfur cluster binding; GO:0033741,adenylyl-sulfate reductase (glutathione) activity; GO:0009973,adenylyl-sulfate reductase activity; GO:0046872,metal ion binding; GO:0019344,cysteine biosynthetic process; GO:0000103,sulfate assimilation; GO:0019419,sulfate reduction; GO:0003674,molecular_function; GO:…	Phosphoadenosine phosphosulfate reductase	PF01507.22:Phosphoadenosine phosphosulfate reductase family
LJ089025	2.34964	6.54482e-41	3.90242e-38	Calcineurin subunit B [Camellia lanceoleosa]	A0A7J7FX72_CAMSI SubName: Full=Uncharacterized protein {ECO:0000313|EMBL:KAF5932238.1};	Calcineurin subunit B [Camellia lanceoleosa]	GO:0005829,cytosol; GO:0005634,nucleus; GO:0005509,calcium ion binding; GO:0019722,calcium-mediated signaling; GO:0005513,detection of calcium ion; GO:0009737,response to abscisic acid; GO:0009651,response to salt stress; GO:0009414,response to water deprivation; GO:0003674,molecular_function; GO:0005488,binding; GO:0043167,ion binding; GO:0043169,cation binding; GO:0046872,metal ion binding; GO:…	Ca2+/calmodulin-dependent protein phosphatase (calcineurin subunit B), EF-Hand superfamily protein	PF13499.9:EF-hand domain pair
LJ015834	1.4264	1.01014e-40	5.89492e-38	hypothetical protein HYC85_002310 [Camellia sinensis]	A0A7J7I951_CAMSI RecName: Full=BTB domain-containing protein {ECO:0000259|PROSITE:PS50097};	hypothetical protein HYC85_002310 [Camellia sinensis]	GO:0005737,cytoplasm; GO:0000325,plant-type vacuole; GO:0005516,calmodulin binding; GO:0046872,metal ion binding; GO:0016567,protein ubiquitination; GO:0006355,regulation of DNA-templated transcription; GO:0009733,response to auxin; GO:0009739,response to gibberellin; GO:0042542,response to hydrogen peroxide; GO:0009753,response to jasmonic acid; GO:0009751,response to salicylic acid; GO:0009651,…	CREB binding protein/P300 and related TAZ Zn-finger proteins	PF00651.34:BTB/POZ domain
LJ067929	-1.87644	1.24766e-40	7.12931e-38	5'-adenylylsulfate reductase 1, chloroplastic-like [Camellia sinensis]	A0A7J7I6C2_CAMSI RecName: Full=Thioredoxin domain-containing protein {ECO:0000259|PROSITE:PS51352};	5'-adenylylsulfate reductase 1, chloroplastic-like [Camellia sinensis]	GO:0009507,chloroplast; GO:0051539,4 iron, 4 sulfur cluster binding; GO:0033741,adenylyl-sulfate reductase (glutathione) activity; GO:0009973,adenylyl-sulfate reductase activity; GO:0046872,metal ion binding; GO:0019344,cysteine biosynthetic process; GO:0000103,sulfate assimilation; GO:0019419,sulfate reduction; GO:0003674,molecular_function; GO:0005488,binding; GO:0051536,iron-sulfur cluster bin…	Phosphoadenosine phosphosulfate reductase	PF01507.22:Phosphoadenosine phosphosulfate reductase family
LJ043462	2.00491	3.21792e-40	1.80125e-37	NAC domain-containing protein 2-like [Camellia sinensis]	B5TV65_CAMSI SubName: Full=NAM-like protein {ECO:0000313|EMBL:ACH87170.1, ECO:0000313|EMBL:AFD54598.1};	NAC domain-containing protein 2-like [Camellia sinensis]	GO:0005634,nucleus; GO:0003700,DNA-binding transcription factor activity; GO:0019900,kinase binding; GO:0000976,transcription cis-regulatory region binding; GO:0071456,cellular response to hypoxia; GO:0009788,negative regulation of abscisic acid-activated signaling pathway; GO:0009611,response to wounding; GO:0003674,molecular_function; GO:0140110,transcription regulator activity; GO:0005488,bind…	--	PF02365.18:No apical meristem (NAM) protein
LJ028043	-1.69964	3.25835e-38	1.7874e-35	exocyst complex component EXO70H1-like [Camellia sinensis]	A0A7J7GK79_CAMSI RecName: Full=Exocyst subunit Exo70 family protein {ECO:0000256|RuleBase:RU365026};	exocyst complex component EXO70H1-like [Camellia sinensis]	GO:0005829,cytosol; GO:0012505,endomembrane system; GO:0000145,exocyst; GO:0016020,membrane; GO:0005634,nucleus; GO:0045335,phagocytic vesicle; GO:0031982,vesicle; GO:0005546,phosphatidylinositol-4,5-bisphosphate binding; GO:0006952,defense response; GO:0006887,exocytosis; GO:1900426,positive regulation of defense response to bacterium; GO:0009617,response to bacterium; GO:0009620,response to fun…	Exocyst component protein and related proteins	PF03081.18:Exo70 exocyst complex subunit
LJ018219	1.58236	4.07801e-38	2.19317e-35	glycerophosphodiester phosphodiesterase GDPD1, chloroplastic-like [Camellia sinensis]	A0A4S4DHB8_CAMSI RecName: Full=Glycerophosphodiester phosphodiesterase {ECO:0000256|ARBA:ARBA00012247}; EC=3.1.4.46 {ECO:0000256|ARBA:ARBA00012247};	glycerophosphodiester phosphodiesterase GDPD1, chloroplastic-like [Camellia sinensis]	GO:0009507,chloroplast; GO:0009536,plastid; GO:0008889,glycerophosphodiester phosphodiesterase activity; GO:0000287,magnesium ion binding; GO:0030643,cellular phosphate ion homeostasis; GO:0071456,cellular response to hypoxia; GO:0006071,glycerol metabolic process; GO:0046475,glycerophospholipid catabolic process; GO:0003674,molecular_function; GO:0003824,catalytic activity; GO:0008081,phosphoric…	Predicted starch-binding protein	PF03009.20:Glycerophosphoryl diester phosphodiesterase family
LJ088235	1.4779	7.00287e-38	3.69375e-35	protein TIFY 10A [Camellia sinensis]	A0A167V6B7_CAMSI SubName: Full=Jasmonate-zim-domain protein {ECO:0000313|EMBL:ANB66340.1};	protein TIFY 10A [Camellia sinensis]	GO:0005634,nucleus; GO:0005886,plasma membrane; GO:0042802,identical protein binding; GO:0042742,defense response to bacterium; GO:0009908,flower development; GO:0009867,jasmonic acid mediated signaling pathway; GO:0009555,pollen development; GO:1900067,regulation of cellular response to alkaline pH; GO:0031347,regulation of defense response; GO:2000022,regulation of jasmonic acid mediated signal…	--	PF06200.17:tify domain
LJ057361	2.60621	9.6773e-37	5.00809e-34	uncharacterized protein LOC114274593 isoform X2 [Camellia sinensis]	A0A4S4EB57_CAMSI SubName: Full=Uncharacterized protein {ECO:0000313|EMBL:THG13418.1};	uncharacterized protein LOC114274593 isoform X2 [Camellia sinensis]	GO:0016607,nuclear speck; GO:0005634,nucleus; GO:2000028,regulation of photoperiodism, flowering; GO:2000070,regulation of response to water deprivation; GO:0046686,response to cadmium ion; GO:0046688,response to copper ion; GO:0010218,response to far red light; GO:0009416,response to light stimulus; GO:0006979,response to oxidative stress; GO:0010114,response to red light; GO:0009611,response to…	Nuclear localization sequence binding protein	--
LJ061244	3.65568	1.66316e-36	8.44761e-34	peroxidase 44-like [Camellia sinensis]	A0A4S4DMJ4_CAMSI RecName: Full=Peroxidase {ECO:0000256|ARBA:ARBA00012313}; EC=1.11.1.7 {ECO:0000256|ARBA:ARBA00012313};	peroxidase 44-like [Camellia sinensis]	GO:0005576,extracellular region; GO:0009505,plant-type cell wall; GO:0020037,heme binding; GO:0046872,metal ion binding; GO:0004601,peroxidase activity; GO:0042744,hydrogen peroxide catabolic process; GO:0006979,response to oxidative stress; GO:0003674,molecular_function; GO:0005488,binding; GO:0046906,tetrapyrrole binding; GO:0097159,organic cyclic compound binding; GO:1901363,heterocyclic compo…	--	PF00141.26:Peroxidase
LJ024909	1.63071	2.70541e-36	1.34916e-33	bifunctional riboflavin biosynthesis protein RIBA 1, chloroplastic-like [Camellia sinensis]	A0A4S4EPE7_CAMSI RecName: Full=GTP cyclohydrolase II {ECO:0000256|ARBA:ARBA00012762}; EC=3.5.4.25 {ECO:0000256|ARBA:ARBA00012762};	bifunctional riboflavin biosynthesis protein RIBA 1, chloroplastic-like [Camellia sinensis]	GO:0009507,chloroplast; GO:0009570,chloroplast stroma; GO:0008686,3,4-dihydroxy-2-butanone-4-phosphate synthase activity; GO:0005525,GTP binding; GO:0003935,GTP cyclohydrolase II activity; GO:0046872,metal ion binding; GO:0009231,riboflavin biosynthetic process; GO:0003674,molecular_function; GO:0003824,catalytic activity; GO:0016829,lyase activity; GO:0016830,carbon-carbon lyase activity; GO:000…	Bifunctional GTP cyclohydrolase II/3,4-dihydroxy-2butanone-4-phosphate synthase	PF00926.22:3,4-dihydroxy-2-butanone 4-phosphate synthase
LJ106725	-2.19385	9.0675e-36	4.44113e-33	uncharacterized protein LOC114317061 [Camellia sinensis]	A0A4S4D3U2_CAMSI SubName: Full=Uncharacterized protein {ECO:0000313|EMBL:THF96473.1};	uncharacterized protein LOC114317061 [Camellia sinensis]	GO:0048046,apoplast; GO:0005829,cytosol; GO:0009506,plasmodesma; GO:0061634,alpha-D-xyloside xylohydrolase; GO:0030246,carbohydrate binding; GO:0004553,hydrolase activity, hydrolyzing O-glycosyl compounds; GO:0071555,cell wall organization; GO:0000272,polysaccharide catabolic process; GO:0003674,molecular_function; GO:0003824,catalytic activity; GO:0016787,hydrolase activity; GO:0016798,hydrolase…	Maltase glucoamylase and related hydrolases, glycosyl hydrolase family 31	PF01055.29:Glycosyl hydrolases family 31
LJ056804	2.7047	3.47715e-35	1.67318e-32	hypothetical protein LOK49_LG03G01505 [Camellia lanceoleosa]	A0A7J7H1V8_CAMSI RecName: Full=VOC domain-containing protein {ECO:0000259|PROSITE:PS51819};	hypothetical protein LOK49_LG03G01505 [Camellia lanceoleosa]	GO:0005737,cytoplasm; GO:0005886,plasma membrane; GO:0016829,lyase activity; GO:0140041,cellular detoxification of methylglyoxal; GO:0006952,defense response; GO:0009787,regulation of abscisic acid-activated signaling pathway; GO:2000022,regulation of jasmonic acid mediated signaling pathway; GO:2000031,regulation of salicylic acid mediated signaling pathway; GO:0009409,response to cold; GO:00094…	--	PF00903.28:Glyoxalase/Bleomycin resistance protein/Dioxygenase superfamily
LJ051993	1.18857	1.14337e-34	5.40695e-32	GDSL esterase/lipase 1-like [Camellia sinensis]	A0A7J7FUA4_CAMSI SubName: Full=Uncharacterized protein {ECO:0000313|EMBL:KAF5931687.1};	GDSL esterase/lipase 1-like [Camellia sinensis]	GO:0005615,extracellular space; GO:0016298,lipase activity; GO:0042742,defense response to bacterium; GO:0050832,defense response to fungus; GO:0009866,induced systemic resistance, ethylene mediated signaling pathway; GO:0009871,jasmonic acid and ethylene-dependent systemic resistance, ethylene mediated signaling pathway; GO:0016042,lipid catabolic process; GO:0009620,response to fungus; GO:00097…	--	PF00657.25:GDSL-like Lipase/Acylhydrolase
LJ102000	1.51744	2.70412e-34	1.25709e-31	hypothetical protein TEA_000475 [Camellia sinensis var. sinensis]	A0A4S4DG46_CAMSI RecName: Full=GH10 domain-containing protein {ECO:0000259|PROSITE:PS51760};	hypothetical protein TEA_000475 [Camellia sinensis var. sinensis]	GO:0016021,integral component of membrane; GO:0016020,membrane; GO:0005739,mitochondrion; GO:0000741,karyogamy; GO:0010197,polar nucleus fusion; GO:0009651,response to salt stress; GO:0006996,organelle organization; GO:0006997,nucleus organization; GO:0008150,biological_process; GO:0009987,cellular process; GO:0016043,cellular component organization; GO:0048284,organelle fusion; GO:0071840,cellul…	--	PF06813.16:Nodulin-like
LJ017427	1.62545	3.89058e-34	1.77851e-31	two-component response regulator-like APRR5 [Camellia sinensis]	A0A7J7H6I3_CAMSI SubName: Full=Uncharacterized protein {ECO:0000313|EMBL:KAF5947464.1};	two-component response regulator-like APRR5 [Camellia sinensis]	GO:0005634,nucleus; GO:0009736,cytokinin-activated signaling pathway; GO:0000160,phosphorelay signal transduction system; GO:0048511,rhythmic process; GO:0007154,cell communication; GO:0007165,signal transduction; GO:0008150,biological_process; GO:0009719,response to endogenous stimulus; GO:0009725,response to hormone; GO:0009735,response to cytokinin; GO:0009755,hormone-mediated signaling pathwa…	GATA-4/5/6 transcription factors	PF00072.27:Response regulator receiver domain
LJ079022	-1.71535	4.40756e-34	1.98181e-31	hypothetical protein HYC85_020664 [Camellia sinensis]	A0A7J7GQF3_CAMSI RecName: Full=NmrA domain-containing protein {ECO:0000259|Pfam:PF05368};	hypothetical protein HYC85_020664 [Camellia sinensis]	GO:0000166,nucleotide binding; GO:0016491,oxidoreductase activity; GO:0009699,phenylpropanoid biosynthetic process; GO:0003674,molecular_function; GO:0005488,binding; GO:0036094,small molecule binding; GO:0097159,organic cyclic compound binding; GO:1901265,nucleoside phosphate binding; GO:1901363,heterocyclic compound binding; GO:0003824,catalytic activity; GO:0006725,cellular aromatic compound m…	--	PF05368.16:NmrA-like family
LJ095505	1.23818	7.33796e-34	3.24622e-31	probable nucleoredoxin 1 [Camellia sinensis]	A0A4S4D668_CAMSI SubName: Full=Uncharacterized protein {ECO:0000313|EMBL:THF97828.1};	probable nucleoredoxin 1 [Camellia sinensis]	GO:0005829,cytosol; GO:0005634,nucleus; GO:0004791,thioredoxin-disulfide reductase activity; GO:0009860,pollen tube growth; GO:0010183,pollen tube guidance; GO:0080092,regulation of pollen tube growth; GO:0003674,molecular_function; GO:0003824,catalytic activity; GO:0015035,protein-disulfide reductase activity; GO:0015036,disulfide oxidoreductase activity; GO:0016209,antioxidant activity; GO:0016…	Thioredoxin, nucleoredoxin and related proteins	PF13905.9:Thioredoxin-like
LJ106673	1.37595	7.67454e-34	3.34123e-31	alkaline/neutral invertase A, mitochondrial isoform X1 [Camellia sinensis]	A0A4V3WNY5_CAMSI RecName: Full=Alkaline/neutral invertase {ECO:0000256|RuleBase:RU367047}; EC=3.2.1.26 {ECO:0000256|RuleBase:RU367047};	alkaline/neutral invertase A, mitochondrial isoform X1 [Camellia sinensis]	GO:0005739,mitochondrion; GO:0033926,glycopeptide alpha-N-acetylgalactosaminidase activity; GO:0004575,sucrose alpha-glucosidase activity; GO:0042542,response to hydrogen peroxide; GO:0048364,root development; GO:0005987,sucrose catabolic process; GO:0003674,molecular_function; GO:0003824,catalytic activity; GO:0004553,hydrolase activity, hydrolyzing O-glycosyl compounds; GO:0016787,hydrolase act…	--	PF12899.10:Alkaline and neutral invertase
LJ034829	1.39728	1.36664e-33	5.8569e-31	adenylyl-sulfate kinase 3-like [Camellia sinensis]	A0A4S4DTY6_CAMSI RecName: Full=Adenylyl-sulfate kinase {ECO:0000256|ARBA:ARBA00012121, ECO:0000256|RuleBase:RU004347}; EC=2.7.1.25 {ECO:0000256|ARBA:ARBA00012121, ECO:0000256|RuleBase:RU004347};	adenylyl-sulfate kinase 3-like [Camellia sinensis]	GO:0009507,chloroplast; GO:0004020,adenylylsulfate kinase activity; GO:0005524,ATP binding; GO:0019344,cysteine biosynthetic process; GO:0070814,hydrogen sulfide biosynthetic process; GO:0016310,phosphorylation; GO:0000103,sulfate assimilation; GO:0003674,molecular_function; GO:0003824,catalytic activity; GO:0016301,kinase activity; GO:0016740,transferase activity; GO:0016772,transferase activity…	Adenosine 5'-phosphosulfate kinase	PF01583.23:Adenylylsulphate kinase
LJ079744	1.85374	1.58037e-33	6.66869e-31	putative beta-glucosidase 41 isoform X2 [Camellia sinensis]	A0A1Y0K2D3_CAMSI SubName: Full=Beta-glucosidase 7 GH1 family {ECO:0000313|EMBL:ARU79075.1};	putative beta-glucosidase 41 isoform X2 [Camellia sinensis]	GO:0008422,beta-glucosidase activity; GO:0102483,scopolin beta-glucosidase activity; GO:0005975,carbohydrate metabolic process; GO:0003674,molecular_function; GO:0003824,catalytic activity; GO:0004553,hydrolase activity, hydrolyzing O-glycosyl compounds; GO:0015926,glucosidase activity; GO:0016787,hydrolase activity; GO:0016798,hydrolase activity, acting on glycosyl bonds; GO:0008150,biological_p…	Beta-glucosidase, lactase phlorizinhydrolase, and related proteins	PF00232.21:Glycosyl hydrolase family 1
LJ114009	1.92409	1.91348e-33	7.95196e-31	ferritin-4, chloroplastic-like [Camellia sinensis]	A0A4S4D708_CAMSI RecName: Full=Ferritin {ECO:0000256|RuleBase:RU361145}; EC=1.16.3.1 {ECO:0000256|RuleBase:RU361145};	ferritin-4, chloroplastic-like [Camellia sinensis]	GO:0009507,chloroplast; GO:0005737,cytoplasm; GO:0008199,ferric iron binding; GO:0008198,ferrous iron binding; GO:0004322,ferroxidase activity; GO:0006880,intracellular sequestering of iron ion; GO:0006826,iron ion transport; GO:0003674,molecular_function; GO:0005488,binding; GO:0005506,iron ion binding; GO:0043167,ion binding; GO:0043169,cation binding; GO:0046872,metal ion binding; GO:0046914,t…	Ferritin	PF00210.27:Ferritin-like domain
LJ045868	-1.22075	2.70698e-33	1.10816e-30	hypothetical protein LOK49_LG02G02050 [Camellia lanceoleosa]	A0A7J7HJ48_CAMSI RecName: Full=Glutathione synthetase {ECO:0000256|PIRNR:PIRNR001558}; Short=GSH-S {ECO:0000256|PIRNR:PIRNR001558}; EC=6.3.2.3 {ECO:0000256|PIRNR:PIRNR001558};	hypothetical protein LOK49_LG02G02050 [Camellia lanceoleosa]	GO:0009507,chloroplast; GO:0005829,cytosol; GO:0005524,ATP binding; GO:0043295,glutathione binding; GO:0004363,glutathione synthase activity; GO:0000287,magnesium ion binding; GO:0042803,protein homodimerization activity; GO:0009753,response to jasmonic acid; GO:0000166,nucleotide binding; GO:0003674,molecular_function; GO:0005488,binding; GO:0017076,purine nucleotide binding; GO:0030554,adenyl n…	Glutathione synthetase	PF03917.20:Eukaryotic glutathione synthase, ATP binding domain
LJ083497	-2.52334	1.06672e-32	4.30267e-30	hypothetical protein HYC85_017648 [Camellia sinensis]	A0A7J7GUF5_CAMSI SubName: Full=Uncharacterized protein {ECO:0000313|EMBL:KAF5943571.1};	hypothetical protein HYC85_017648 [Camellia sinensis]	--	--	PF04720.15:PDDEXK-like family of unknown function
LJ056961	2.34901	9.84463e-32	3.91331e-29	hypothetical protein TEA_025612 [Camellia sinensis var. sinensis]	A0A4S4EJZ9_CAMSI SubName: Full=Uncharacterized protein {ECO:0000313|EMBL:THG16889.1};	hypothetical protein TEA_025612 [Camellia sinensis var. sinensis]	--	--	PF04601.16:Domain of unknown function (DUF569)
LJ059718	1.39309	1.09474e-31	4.28952e-29	gamma conglutin 1-like [Camellia sinensis]	A0A4S4DQF5_CAMSI RecName: Full=Peptidase A1 domain-containing protein {ECO:0000259|PROSITE:PS51767};	gamma conglutin 1-like [Camellia sinensis]	GO:0048046,apoplast; GO:0004190,aspartic-type endopeptidase activity; GO:0006952,defense response; GO:0006508,proteolysis; GO:0003674,molecular_function; GO:0003824,catalytic activity; GO:0004175,endopeptidase activity; GO:0008233,peptidase activity; GO:0016787,hydrolase activity; GO:0070001,aspartic-type peptidase activity; GO:0140096,catalytic activity, acting on a protein; GO:0006950,response …	Aspartyl protease	PF14541.9:Xylanase inhibitor C-terminal
LJ035621	4.12099	2.32615e-31	8.98615e-29	miraculin-like [Camellia sinensis]	A0A4S4DXU4_CAMSI SubName: Full=Kunitz protease inhibitor {ECO:0000313|EMBL:QCO94739.1};	miraculin-like [Camellia sinensis]	GO:0004866,endopeptidase inhibitor activity; GO:0003674,molecular_function; GO:0004857,enzyme inhibitor activity; GO:0030234,enzyme regulator activity; GO:0030414,peptidase inhibitor activity; GO:0061134,peptidase regulator activity; GO:0061135,endopeptidase regulator activity; GO:0098772,molecular function regulator activity	--	PF00197.21:Trypsin and protease inhibitor
LJ072064	3.14311	4.2642e-31	1.62442e-28	inositol oxygenase 2-like [Camellia sinensis]	A0A5B7AT11_DAVIN RecName: Full=Inositol oxygenase {ECO:0000256|ARBA:ARBA00011919, ECO:0000256|RuleBase:RU367039}; EC=1.13.99.1 {ECO:0000256|ARBA:ARBA00011919, ECO:0000256|RuleBase:RU367039}; AltName: Full=Myo-inositol oxygenase {ECO:0000256|RuleBase:RU367039};	inositol oxygenase 2-like [Camellia sinensis]	GO:0005737,cytoplasm; GO:0050113,inositol oxygenase activity; GO:0005506,iron ion binding; GO:0019310,inositol catabolic process; GO:0019853,L-ascorbic acid biosynthetic process; GO:0003674,molecular_function; GO:0003824,catalytic activity; GO:0004497,monooxygenase activity; GO:0016491,oxidoreductase activity; GO:0016701,oxidoreductase activity, acting on single donors with incorporation of molec…	Aldehyde reductase	PF05153.18:Myo-inositol oxygenase
LJ083519	1.1817	1.12356e-30	4.22152e-28	lipoxygenase [Camellia sinensis]	E3UIM5_CAMSI RecName: Full=Lipoxygenase {ECO:0000256|RuleBase:RU003975}; EC=1.13.11.- {ECO:0000256|RuleBase:RU003975};	lipoxygenase [Camellia sinensis]	GO:0009570,chloroplast stroma; GO:0009534,chloroplast thylakoid; GO:0016165,linoleate 13S-lipoxygenase activity; GO:0046872,metal ion binding; GO:0016702,oxidoreductase activity, acting on single donors with incorporation of molecular oxygen, incorporation of two atoms of oxygen; GO:0006633,fatty acid biosynthetic process; GO:0010597,green leaf volatile biosynthetic process; GO:0034440,lipid oxid…	--	PF00305.22:Lipoxygenase
LJ091590	1.66066	2.39655e-30	8.88276e-28	hypothetical protein TEA_023404 [Camellia sinensis var. sinensis]	A0A4V3WLZ5_CAMSI RecName: Full=AB hydrolase-1 domain-containing protein {ECO:0000259|Pfam:PF00561};	hypothetical protein TEA_023404 [Camellia sinensis var. sinensis]	--	Soluble epoxide hydrolase	PF00561.23:alpha/beta hydrolase fold
LJ105378	1.99667	2.90886e-30	1.06379e-27	dehydrin DHN1-like [Camellia sinensis]	B7U647_CAMSI SubName: Full=Dehydrin {ECO:0000313|EMBL:ACJ65691.1};	dehydrin DHN1-like [Camellia sinensis]	GO:0012506,vesicle membrane; GO:0070300,phosphatidic acid binding; GO:1901611,phosphatidylglycerol binding; GO:0035091,phosphatidylinositol binding; GO:0001786,phosphatidylserine binding; GO:0009631,cold acclimation; GO:0009737,response to abscisic acid; GO:0009414,response to water deprivation; GO:0003674,molecular_function; GO:0005488,binding; GO:0005543,phospholipid binding; GO:0008289,lipid b…	--	PF00257.22:Dehydrin
LJ053460	3.31081	6.41661e-30	2.31572e-27	hypothetical protein HYC85_018419 [Camellia sinensis]	A0A7J7GU84_CAMSI SubName: Full=Uncharacterized protein {ECO:0000313|EMBL:KAF5944342.1};	hypothetical protein HYC85_018419 [Camellia sinensis]	--	--	PF12609.11:Wound-induced protein
LJ049743	2.39422	1.88796e-29	6.69274e-27	probable WRKY transcription factor 40 [Camellia sinensis]	A0A7J7FVN6_CAMSI RecName: Full=WRKY domain-containing protein {ECO:0000259|PROSITE:PS50811};	probable WRKY transcription factor 40 [Camellia sinensis]	GO:0005634,nucleus; GO:0003700,DNA-binding transcription factor activity; GO:0000976,transcription cis-regulatory region binding; GO:0042742,defense response to bacterium; GO:0050832,defense response to fungus; GO:0045892,negative regulation of DNA-templated transcription; GO:0031347,regulation of defense response; GO:0002237,response to molecule of bacterial origin; GO:0009751,response to salicy…	--	PF03106.18:WRKY DNA -binding domain
LJ015519	2.37218	1.90329e-29	6.69274e-27	hypothetical protein LOK49_LG12G00487 [Camellia lanceoleosa]	A0A7J7GAY3_CAMSI SubName: Full=Uncharacterized protein {ECO:0000313|EMBL:KAF5937081.1};	hypothetical protein LOK49_LG12G00487 [Camellia lanceoleosa]	GO:0016491,oxidoreductase activity; GO:0003674,molecular_function; GO:0003824,catalytic activity	--	PF01370.24:NAD dependent epimerase/dehydratase family
LJ087745	1.13073	4.52126e-29	1.56974e-26	nudix hydrolase 18, mitochondrial-like [Camellia sinensis]	A0A4S4F034_CAMSI RecName: Full=Nudix hydrolase domain-containing protein {ECO:0000259|PROSITE:PS51462};	nudix hydrolase 18, mitochondrial-like [Camellia sinensis]	GO:0005737,cytoplasm; GO:0005739,mitochondrion; GO:0005634,nucleus; GO:0016787,hydrolase activity; GO:0046872,metal ion binding; GO:0003674,molecular_function; GO:0003824,catalytic activity; GO:0005488,binding; GO:0043167,ion binding; GO:0043169,cation binding; GO:0005575,cellular_component; GO:0005622,intracellular anatomical structure; GO:0110165,cellular anatomical entity; GO:0043226,organelle…	Diadenosine and diphosphoinositol polyphosphate phosphohydrolase	PF00293.31:NUDIX domain
LJ124247	1.71039	5.98765e-29	2.05287e-26	1-deoxy-D-xylulose-5-phosphate synthase [Camellia sinensis]	A0A167V679_CAMSI RecName: Full=1-deoxy-D-xylulose-5-phosphate synthase {ECO:0000256|ARBA:ARBA00013150}; EC=2.2.1.7 {ECO:0000256|ARBA:ARBA00013150};	1-deoxy-D-xylulose-5-phosphate synthase [Camellia sinensis]	GO:0009507,chloroplast; GO:0008661,1-deoxy-D-xylulose-5-phosphate synthase activity; GO:0046872,metal ion binding; GO:0016744,transketolase or transaldolase activity; GO:0052865,1-deoxy-D-xylulose 5-phosphate biosynthetic process; GO:0016114,terpenoid biosynthetic process; GO:0009228,thiamine biosynthetic process; GO:0003674,molecular_function; GO:0003824,catalytic activity; GO:0016740,transferas…	Transketolase	PF13292.9:1-deoxy-D-xylulose-5-phosphate synthase
LJ113572	2.83404	9.52868e-29	3.22658e-26	terpene synthase 3 [Camellia sinensis]	A0A167V6I5_CAMSI SubName: Full=Terpene synthase 3 {ECO:0000313|EMBL:ANB66346.1};	terpene synthase 3 [Camellia sinensis]	GO:0005737,cytoplasm; GO:0034004,germacradienol synthase activity; GO:0052577,germacrene-D synthase activity; GO:0000287,magnesium ion binding; GO:0016102,diterpenoid biosynthetic process; GO:0003674,molecular_function; GO:0003824,catalytic activity; GO:0016829,lyase activity; GO:0016835,carbon-oxygen lyase activity; GO:0016838,carbon-oxygen lyase activity, acting on phosphates; GO:0010333,terpen…	--	PF03936.19:Terpene synthase family, metal binding domain
LJ067193	2.871	1.0686e-28	3.57435e-26	hypothetical protein HYC85_003056 [Camellia sinensis]	A0A7J7IB80_CAMSI SubName: Full=Uncharacterized protein {ECO:0000313|EMBL:KAF5961847.1};	hypothetical protein HYC85_003056 [Camellia sinensis]	GO:0016021,integral component of membrane; GO:0097008,(3E)-4,8-dimethyl-1,3,7-nonatriene synthase activity; GO:0097007,4,8,12-trimethyltrideca-1,3,7,11-tetraene synthase activity; GO:0102171,DMNT synthase activity; GO:0020037,heme binding; GO:0005506,iron ion binding; GO:0050832,defense response to fungus; GO:0002213,defense response to insect; GO:0098542,defense response to other organism; GO:19…	Cytochrome P450 CYP2 subfamily	PF00067.25:Cytochrome P450
LJ001002	1.98168	2.18554e-28	7.22228e-26	hypothetical protein LOK49_LG09G01787 [Camellia lanceoleosa]	A0A4V3WK16_CAMSI SubName: Full=Uncharacterized protein {ECO:0000313|EMBL:THF99106.1};	hypothetical protein LOK49_LG09G01787 [Camellia lanceoleosa]	--	--	--
LJ068556	-1.2181	3.10086e-28	1.01251e-25	Gamma-glutamylcyclotransferase 2-2 [Camellia lanceoleosa]	A0A4S4DE45_CAMSI RecName: Full=Gamma-glutamylcyclotransferase {ECO:0000256|RuleBase:RU363081}; EC=4.3.2.9 {ECO:0000256|RuleBase:RU363081};	Gamma-glutamylcyclotransferase 2-2 [Camellia lanceoleosa]	GO:0005737,cytoplasm; GO:0003839,gamma-glutamylcyclotransferase activity; GO:0006751,glutathione catabolic process; GO:0003674,molecular_function; GO:0003824,catalytic activity; GO:0016829,lyase activity; GO:0016840,carbon-nitrogen lyase activity; GO:0016842,amidine-lyase activity; GO:0006518,peptide metabolic process; GO:0006575,cellular modified amino acid metabolic process; GO:0006749,glutathi…	Predicted cation transporter	PF04752.15:ChaC-like protein
LJ003194	1.91874	3.61606e-28	1.16684e-25	uncharacterized protein LOC114317626 [Camellia sinensis]	A0A5J5BNZ7_9ASTE RecName: Full=Cupin_3 domain-containing protein {ECO:0000259|Pfam:PF05899};	uncharacterized protein LOC114317626 [Camellia sinensis]	--	--	PF05899.15:EutQ-like cupin domain
LJ096307	1.35613	6.64636e-28	2.11973e-25	hypothetical protein HYC85_004854 [Camellia sinensis]	A0A7J7HYA2_CAMSI RecName: Full=Aldose 1-epimerase {ECO:0000256|PIRNR:PIRNR005096}; EC=5.1.3.3 {ECO:0000256|PIRNR:PIRNR005096};	hypothetical protein HYC85_004854 [Camellia sinensis]	GO:0004034,aldose 1-epimerase activity; GO:0030246,carbohydrate binding; GO:0019318,hexose metabolic process; GO:0003674,molecular_function; GO:0003824,catalytic activity; GO:0016853,isomerase activity; GO:0016854,racemase and epimerase activity; GO:0016857,racemase and epimerase activity, acting on carbohydrates and derivatives; GO:0005488,binding; GO:0005975,carbohydrate metabolic process; GO:0…	Predicted mutarotase	PF01263.23:Aldose 1-epimerase
novel.4927	1.21272	2.99691e-27	9.4482e-25	hypothetical protein HYC85_021363 [Camellia sinensis]	A0A7J7GLC1_CAMSI SubName: Full=Uncharacterized protein {ECO:0000313|EMBL:KAF5940196.1};	hypothetical protein HYC85_021363 [Camellia sinensis]	GO:0016021,integral component of membrane; GO:0097708,intracellular vesicle; GO:0005886,plasma membrane; GO:0022857,transmembrane transporter activity; GO:0010336,gibberellic acid homeostasis; GO:0042128,nitrate assimilation; GO:0003674,molecular_function; GO:0005215,transporter activity; GO:0008150,biological_process; GO:0042592,homeostatic process; GO:0048878,chemical homeostasis; GO:0055088,li…	H+/oligopeptide symporter	PF00854.24:POT family
LJ105585	1.67119	3.22205e-27	1.00426e-24	glutamate dehydrogenase A-like [Camellia sinensis]	A0A858CAV9_CAMSI RecName: Full=Glutamate dehydrogenase {ECO:0000256|PIRNR:PIRNR000185};	glutamate dehydrogenase A-like [Camellia sinensis]	GO:0004352,glutamate dehydrogenase (NAD+) activity; GO:0004354,glutamate dehydrogenase (NADP+) activity; GO:0006520,cellular amino acid metabolic process; GO:0003674,molecular_function; GO:0003824,catalytic activity; GO:0004353,glutamate dehydrogenase [NAD(P)+] activity; GO:0016491,oxidoreductase activity; GO:0016638,oxidoreductase activity, acting on the CH-NH2 group of donors; GO:0016639,oxidor…	Glutamate/leucine/phenylalanine/valine dehydrogenases	PF00208.24:Glutamate/Leucine/Phenylalanine/Valine dehydrogenase
LJ091170	2.15644	3.54285e-27	1.09184e-24	early nodulin-75-like isoform X1 [Camellia sinensis]	A0A4S4EN77_CAMSI SubName: Full=Uncharacterized protein {ECO:0000313|EMBL:THG18139.1};	early nodulin-75-like isoform X1 [Camellia sinensis]	--	--	--
LJ062148	1.74402	6.76451e-27	2.03887e-24	proline-rich extensin-like protein EPR1 [Camellia sinensis]	A0A834H3B5_RHOSS SubName: Full=Uncharacterized protein {ECO:0000313|EMBL:KAF7144710.1};	proline-rich extensin-like protein EPR1 [Camellia sinensis]	--	--	--
LJ065701	1.42137	1.39461e-26	4.15777e-24	stem-specific protein TSJT1-like [Camellia sinensis]	A0A2R6QDW3_ACTCC SubName: Full=Stem-specific protein {ECO:0000313|EMBL:PSS06324.1};	stem-specific protein TSJT1-like [Camellia sinensis]	--	--	PF12481.11:Aluminium induced protein
LJ094986	2.36184	1.5537e-26	4.58225e-24	cytochrome P450 CYP736A12-like [Camellia sinensis]	A0A7J7G0H0_CAMSI SubName: Full=Uncharacterized protein {ECO:0000313|EMBL:KAF5934119.1};	cytochrome P450 CYP736A12-like [Camellia sinensis]	GO:0016021,integral component of membrane; GO:0020037,heme binding; GO:0005506,iron ion binding; GO:0004497,monooxygenase activity; GO:0016705,oxidoreductase activity, acting on paired donors, with incorporation or reduction of molecular oxygen; GO:0003674,molecular_function; GO:0005488,binding; GO:0046906,tetrapyrrole binding; GO:0097159,organic cyclic compound binding; GO:1901363,heterocyclic c…	Cytochrome P450 CYP2 subfamily	PF00067.25:Cytochrome P450
LJ007037	1.75561	4.60064e-26	1.34241e-23	peroxidase N1-like [Camellia sinensis]	A0A4S4CYZ8_CAMSI RecName: Full=Peroxidase {ECO:0000256|ARBA:ARBA00012313, ECO:0000256|RuleBase:RU362060}; EC=1.11.1.7 {ECO:0000256|ARBA:ARBA00012313, ECO:0000256|RuleBase:RU362060};	peroxidase N1-like [Camellia sinensis]	GO:0005576,extracellular region; GO:0009505,plant-type cell wall; GO:0020037,heme binding; GO:0046872,metal ion binding; GO:0004601,peroxidase activity; GO:0042744,hydrogen peroxide catabolic process; GO:0006979,response to oxidative stress; GO:0003674,molecular_function; GO:0005488,binding; GO:0046906,tetrapyrrole binding; GO:0097159,organic cyclic compound binding; GO:1901363,heterocyclic compo…	--	PF00141.26:Peroxidase
LJ123632	2.26439	9.14918e-26	2.64151e-23	cytochrome P450 94C1-like [Camellia sinensis]	A0A4S4E0F9_CAMSI SubName: Full=Uncharacterized protein {ECO:0000313|EMBL:THG09263.1};	cytochrome P450 94C1-like [Camellia sinensis]	GO:0005789,endoplasmic reticulum membrane; GO:0016021,integral component of membrane; GO:0043231,intracellular membrane-bounded organelle; GO:0018685,alkane 1-monooxygenase activity; GO:0020037,heme binding; GO:0005506,iron ion binding; GO:0009611,response to wounding; GO:0003674,molecular_function; GO:0003824,catalytic activity; GO:0004497,monooxygenase activity; GO:0016491,oxidoreductase activi…	Cytochrome P450 CYP4/CYP19/CYP26 subfamilies	PF00067.25:Cytochrome P450
LJ104429	1.79144	1.37644e-25	3.93259e-23	phospholipase A1 PLIP2, chloroplastic [Camellia sinensis]	A0A4S4D9A7_CAMSI RecName: Full=Lipase_3 domain-containing protein {ECO:0000259|Pfam:PF01764};	phospholipase A1 PLIP2, chloroplastic [Camellia sinensis]	GO:0009507,chloroplast; GO:0031969,chloroplast membrane; GO:0009570,chloroplast stroma; GO:0102549,1-18:1-2-16:0-monogalactosyldiacylglycerol lipase activity; GO:0052740,1-acyl-2-lysophosphatidylserine acylhydrolase activity; GO:0047714,galactolipase activity; GO:0052739,phosphatidylserine 1-acylhydrolase activity; GO:0008970,phospholipase A1 activity; GO:0002213,defense response to insect; GO:00…	--	PF01764.28:Lipase (class 3)
LJ038239	1.49906	1.53148e-25	4.33047e-23	hypothetical protein HYC85_005602 [Camellia sinensis]	A0A7J7I156_CAMSI RecName: Full=Xyloglucan endotransglucosylase/hydrolase {ECO:0000256|RuleBase:RU361120}; EC=2.4.1.207 {ECO:0000256|RuleBase:RU361120};	hypothetical protein HYC85_005602 [Camellia sinensis]	GO:0048046,apoplast; GO:0004553,hydrolase activity, hydrolyzing O-glycosyl compounds; GO:0030247,polysaccharide binding; GO:0016762,xyloglucan:xyloglucosyl transferase activity; GO:0042546,cell wall biogenesis; GO:0071555,cell wall organization; GO:0010411,xyloglucan metabolic process; GO:0003674,molecular_function; GO:0003824,catalytic activity; GO:0016787,hydrolase activity; GO:0016798,hydrolas…	--	PF00722.24:Glycosyl hydrolases family 16
LJ120650	1.20568	1.65058e-25	4.6196e-23	uncharacterized protein LOC114265414 [Camellia sinensis]	A0A7J7GG40_CAMSI RecName: Full=PNP_UDP_1 domain-containing protein {ECO:0000259|Pfam:PF01048};	uncharacterized protein LOC114265414 [Camellia sinensis]	GO:0003824,catalytic activity; GO:0045735,nutrient reservoir activity; GO:0009116,nucleoside metabolic process; GO:0003674,molecular_function; GO:0006139,nucleobase-containing compound metabolic process; GO:0006725,cellular aromatic compound metabolic process; GO:0006807,nitrogen compound metabolic process; GO:0008150,biological_process; GO:0008152,metabolic process; GO:0009987,cellular process; …	--	PF01048.23:Phosphorylase superfamily
novel.4191	2.62151	4.66727e-25	1.29307e-22	hypothetical protein HYC85_018549 [Camellia sinensis]	A0A7J7GUL5_CAMSI SubName: Full=Uncharacterized protein {ECO:0000313|EMBL:KAF5944472.1};	hypothetical protein HYC85_018549 [Camellia sinensis]	--	--	--
novel.6612	1.94104	4.72845e-25	1.29692e-22	inositol oxygenase 2-like [Camellia sinensis]	A0A5B7AT11_DAVIN RecName: Full=Inositol oxygenase {ECO:0000256|ARBA:ARBA00011919, ECO:0000256|RuleBase:RU367039}; EC=1.13.99.1 {ECO:0000256|ARBA:ARBA00011919, ECO:0000256|RuleBase:RU367039}; AltName: Full=Myo-inositol oxygenase {ECO:0000256|RuleBase:RU367039};	inositol oxygenase 2-like [Camellia sinensis]	GO:0005737,cytoplasm; GO:0050113,inositol oxygenase activity; GO:0005506,iron ion binding; GO:0019310,inositol catabolic process; GO:0019853,L-ascorbic acid biosynthetic process; GO:0003674,molecular_function; GO:0003824,catalytic activity; GO:0004497,monooxygenase activity; GO:0016491,oxidoreductase activity; GO:0016701,oxidoreductase activity, acting on single donors with incorporation of molec…	Aldehyde reductase	PF05153.18:Myo-inositol oxygenase
LJ037126	1.21052	6.67588e-25	1.81293e-22	probable galactinol--sucrose galactosyltransferase 1 [Camellia sinensis]	A0A4S4D7Y0_CAMSI RecName: Full=Galactinol--sucrose galactosyltransferase {ECO:0000256|ARBA:ARBA00012708}; EC=2.4.1.82 {ECO:0000256|ARBA:ARBA00012708};	probable galactinol--sucrose galactosyltransferase 1 [Camellia sinensis]	GO:0047274,galactinol-sucrose galactosyltransferase activity; GO:0005975,carbohydrate metabolic process; GO:0003674,molecular_function; GO:0003824,catalytic activity; GO:0008378,galactosyltransferase activity; GO:0016740,transferase activity; GO:0016757,glycosyltransferase activity; GO:0016758,hexosyltransferase activity; GO:0008150,biological_process; GO:0008152,metabolic process; GO:0044238,pri…	--	PF05691.15:Raffinose synthase or seed imbibition protein Sip1
LJ101704	1.32194	1.0037e-24	2.69898e-22	E3 ubiquitin-protein ligase AIRP2-like isoform X1 [Camellia sinensis]	A0A7J7FUW4_CAMSI RecName: Full=RING-type domain-containing protein {ECO:0000259|PROSITE:PS50089};	E3 ubiquitin-protein ligase AIRP2-like isoform X1 [Camellia sinensis]	GO:0005829,cytosol; GO:0046872,metal ion binding; GO:0061630,ubiquitin protein ligase activity; GO:0004842,ubiquitin-protein transferase activity; GO:0009789,positive regulation of abscisic acid-activated signaling pathway; GO:0016567,protein ubiquitination; GO:0009737,response to abscisic acid; GO:0009651,response to salt stress; GO:0006511,ubiquitin-dependent protein catabolic process; GO:00036…	Predicted E3 ubiquitin ligase	PF13920.9:Zinc finger, C3HC4 type (RING finger)
LJ002536	1.05897	1.72841e-24	4.60262e-22	solute carrier family 25 member 44-like [Camellia sinensis]	A0A4S4EDX7_CAMSI SubName: Full=Uncharacterized protein {ECO:0000313|EMBL:THG14551.1};	solute carrier family 25 member 44-like [Camellia sinensis]	GO:0031969,chloroplast membrane; GO:0016021,integral component of membrane; GO:0005743,mitochondrial inner membrane; GO:0000095,S-adenosyl-L-methionine transmembrane transporter activity; GO:0003674,molecular_function; GO:0005215,transporter activity; GO:0008324,cation transmembrane transporter activity; GO:0015075,ion transmembrane transporter activity; GO:0015101,organic cation transmembrane tr…	Predicted mitochondrial carrier protein	PF00153.30:Mitochondrial carrier protein
LJ003057	2.3157	2.45326e-24	6.47001e-22	putative xyloglucan endotransglucosylase/hydrolase protein 23 [Camellia lanceoleosa]	A0A4S4D7D3_CAMSI RecName: Full=Xyloglucan endotransglucosylase/hydrolase {ECO:0000256|RuleBase:RU361120}; EC=2.4.1.207 {ECO:0000256|RuleBase:RU361120};	putative xyloglucan endotransglucosylase/hydrolase protein 23 [Camellia lanceoleosa]	GO:0048046,apoplast; GO:0004553,hydrolase activity, hydrolyzing O-glycosyl compounds; GO:0016762,xyloglucan:xyloglucosyl transferase activity; GO:0042546,cell wall biogenesis; GO:0071555,cell wall organization; GO:0009835,fruit ripening; GO:0010411,xyloglucan metabolic process; GO:0003674,molecular_function; GO:0003824,catalytic activity; GO:0016787,hydrolase activity; GO:0016798,hydrolase activi…	--	PF00722.24:Glycosyl hydrolases family 16
LJ053643	1.51216	4.19197e-24	1.09502e-21	CCG-binding protein 1 [Camellia sinensis]	A0A4S4CYU8_CAMSI SubName: Full=Uncharacterized protein {ECO:0000313|EMBL:THF94888.1};	CCG-binding protein 1 [Camellia sinensis]	GO:0009507,chloroplast; GO:0005829,cytosol; GO:0005634,nucleus; GO:0036033,mediator complex binding; GO:0071456,cellular response to hypoxia; GO:0050832,defense response to fungus; GO:0009793,embryo development ending in seed dormancy; GO:0010183,pollen tube guidance; GO:0003674,molecular_function; GO:0005488,binding; GO:0044877,protein-containing complex binding; GO:0001666,response to hypoxia; …	--	--
LJ102519	1.99672	5.48748e-24	1.41991e-21	chaperone protein dnaJ 11, chloroplastic-like [Camellia sinensis]	A0A4S4DLH9_CAMSI RecName: Full=J domain-containing protein {ECO:0000259|PROSITE:PS50076};	chaperone protein dnaJ 11, chloroplastic-like [Camellia sinensis]	GO:0009507,chloroplast; GO:0009570,chloroplast stroma; GO:0005634,nucleus; GO:0009536,plastid; GO:0005575,cellular_component; GO:0005622,intracellular anatomical structure; GO:0005737,cytoplasm; GO:0043226,organelle; GO:0043227,membrane-bounded organelle; GO:0043229,intracellular organelle; GO:0043231,intracellular membrane-bounded organelle; GO:0110165,cellular anatomical entity; GO:0009532,plas…	Molecular chaperone (DnaJ superfamily)	PF00226.34:DnaJ domain
LJ051487	1.75232	6.08693e-24	1.5603e-21	uncharacterized protein LOC114295655 [Camellia sinensis]	A0A4S4DEQ2_CAMSI SubName: Full=Uncharacterized protein {ECO:0000313|EMBL:THG01182.1};	uncharacterized protein LOC114295655 [Camellia sinensis]	--	--	PF04720.15:PDDEXK-like family of unknown function
LJ124283	2.55013	6.78493e-24	1.72312e-21	IAA-amino acid hydrolase ILR1-like 6 [Camellia sinensis]	A0A4S4DY24_CAMSI RecName: Full=M20_dimer domain-containing protein {ECO:0000259|Pfam:PF07687};	IAA-amino acid hydrolase ILR1-like 6 [Camellia sinensis]	GO:0016787,hydrolase activity; GO:1990206,jasmonyl-Ile conjugate hydrolase activity; GO:0046872,metal ion binding; GO:0009850,auxin metabolic process; GO:0009694,jasmonic acid metabolic process; GO:0010112,regulation of systemic acquired resistance; GO:0009753,response to jasmonic acid; GO:0003674,molecular_function; GO:0003824,catalytic activity; GO:0016810,hydrolase activity, acting on carbon-n…	--	PF01546.31:Peptidase family M20/M25/M40
LJ061161	1.04397	7.02531e-24	1.7678e-21	Protein TWIN LOV 1 [Camellia lanceoleosa]	A0A7J7GHY8_CAMSI SubName: Full=Uncharacterized protein {ECO:0000313|EMBL:KAF5939044.1};	Protein TWIN LOV 1 [Camellia lanceoleosa]	GO:0005634,nucleus; GO:0009881,photoreceptor activity; GO:0009637,response to blue light; GO:0003674,molecular_function; GO:0038023,signaling receptor activity; GO:0060089,molecular transducer activity; GO:0008150,biological_process; GO:0009314,response to radiation; GO:0009416,response to light stimulus; GO:0009628,response to abiotic stimulus; GO:0050896,response to stimulus; GO:0005575,cellula…	--	PF13426.10:PAS domain
novel.5091	2.17407	9.85815e-24	2.45809e-21	hypothetical protein HYC85_026755 [Camellia sinensis]	A0A7J7G8H0_CAMSI SubName: Full=Uncharacterized protein {ECO:0000313|EMBL:KAF5935626.1};	hypothetical protein HYC85_026755 [Camellia sinensis]	--	--	--
LJ053103	1.33064	1.37508e-23	3.39782e-21	hypothetical protein TEA_029004 [Camellia sinensis var. sinensis]	A0A4S4EH20_CAMSI SubName: Full=Uncharacterized protein {ECO:0000313|EMBL:THG15768.1};	hypothetical protein TEA_029004 [Camellia sinensis var. sinensis]	GO:0005737,cytoplasm; GO:0034004,germacradienol synthase activity; GO:0052577,germacrene-D synthase activity; GO:0000287,magnesium ion binding; GO:0016102,diterpenoid biosynthetic process; GO:0003674,molecular_function; GO:0003824,catalytic activity; GO:0016829,lyase activity; GO:0016835,carbon-oxygen lyase activity; GO:0016838,carbon-oxygen lyase activity, acting on phosphates; GO:0010333,terpen…	--	PF03936.19:Terpene synthase family, metal binding domain
LJ009342	1.3235	1.95784e-23	4.79461e-21	alkaline/neutral invertase INV12 [Camellia sinensis]	A0A1V0PMM0_CAMSI RecName: Full=Alkaline/neutral invertase {ECO:0000256|RuleBase:RU367047}; EC=3.2.1.26 {ECO:0000256|RuleBase:RU367047};	alkaline/neutral invertase INV12 [Camellia sinensis]	GO:0009507,chloroplast; GO:0033926,glycopeptide alpha-N-acetylgalactosaminidase activity; GO:0004575,sucrose alpha-glucosidase activity; GO:0048825,cotyledon development; GO:0005982,starch metabolic process; GO:0005987,sucrose catabolic process; GO:0003674,molecular_function; GO:0003824,catalytic activity; GO:0004553,hydrolase activity, hydrolyzing O-glycosyl compounds; GO:0016787,hydrolase activ…	--	PF12899.10:Alkaline and neutral invertase
LJ011776	-1.5938	3.74109e-23	9.08059e-21	U-box domain-containing protein 28-like [Camellia sinensis]	A0A4S4EHW1_CAMSI RecName: Full=RING-type E3 ubiquitin transferase {ECO:0000256|ARBA:ARBA00012483}; EC=2.3.2.27 {ECO:0000256|ARBA:ARBA00012483};	U-box domain-containing protein 28-like [Camellia sinensis]	GO:0061630,ubiquitin protein ligase activity; GO:0003674,molecular_function; GO:0003824,catalytic activity; GO:0004842,ubiquitin-protein transferase activity; GO:0016740,transferase activity; GO:0019787,ubiquitin-like protein transferase activity; GO:0061659,ubiquitin-like protein ligase activity; GO:0140096,catalytic activity, acting on a protein	--	PF04564.18:U-box domain
LJ018776	1.55387	4.76509e-23	1.14646e-20	transcription factor bHLH51-like [Camellia sinensis]	A0A4S4E729_CAMSI SubName: Full=Uncharacterized protein {ECO:0000313|EMBL:THG11842.1};	transcription factor bHLH51-like [Camellia sinensis]	GO:0005634,nucleus; GO:0003677,DNA binding; GO:0003700,DNA-binding transcription factor activity; GO:0046983,protein dimerization activity; GO:0006355,regulation of DNA-templated transcription; GO:0003674,molecular_function; GO:0003676,nucleic acid binding; GO:0005488,binding; GO:0097159,organic cyclic compound binding; GO:1901363,heterocyclic compound binding; GO:0140110,transcription regulator …	--	PF00010.29:Helix-loop-helix DNA-binding domain
LJ114500	2.9224	6.49264e-23	1.54852e-20	nerolidol synthesis [Camellia sinensis]	A0A1X9QDT0_CAMSI SubName: Full=Nerolidol synthesis {ECO:0000313|EMBL:ARQ20729.1};	nerolidol synthesis [Camellia sinensis]	GO:0000287,magnesium ion binding; GO:0010333,terpene synthase activity; GO:0016102,diterpenoid biosynthetic process; GO:0120251,hydrocarbon biosynthetic process; GO:0003674,molecular_function; GO:0005488,binding; GO:0043167,ion binding; GO:0043169,cation binding; GO:0046872,metal ion binding; GO:0003824,catalytic activity; GO:0016829,lyase activity; GO:0016835,carbon-oxygen lyase activity; GO:001…	--	PF03936.19:Terpene synthase family, metal binding domain
LJ090755	1.54125	8.57564e-23	2.01036e-20	hypothetical protein LOK49_LG05G00659 [Camellia lanceoleosa]	A0A4S4ENY3_CAMSI SubName: Full=Uncharacterized protein {ECO:0000313|EMBL:THG17935.1};	hypothetical protein LOK49_LG05G00659 [Camellia lanceoleosa]	--	--	PF07939.14:Protein of unknown function (DUF1685)
LJ086733	3.78231	1.34944e-22	3.11029e-20	hypothetical protein HYC85_030868 [Camellia sinensis]	A0A7J7FPG7_CAMSI SubName: Full=Uncharacterized protein {ECO:0000313|EMBL:KAF5929995.1};	hypothetical protein HYC85_030868 [Camellia sinensis]	GO:0020037,heme binding; GO:0005506,iron ion binding; GO:0102684,L-phenylalanine N-monooxygenase activity; GO:0003674,molecular_function; GO:0005488,binding; GO:0046906,tetrapyrrole binding; GO:0097159,organic cyclic compound binding; GO:1901363,heterocyclic compound binding; GO:0043167,ion binding; GO:0043169,cation binding; GO:0046872,metal ion binding; GO:0046914,transition metal ion binding; …	Cytochrome P450 CYP2 subfamily	PF00067.25:Cytochrome P450
LJ022978	1.65057	3.79546e-22	8.67515e-20	hypothetical protein HYC85_023095 [Camellia sinensis]	A0A7J7GHH6_CAMSI RecName: Full=C3H1-type domain-containing protein {ECO:0000259|PROSITE:PS50103};	hypothetical protein HYC85_023095 [Camellia sinensis]	GO:0005886,plasma membrane; GO:0003677,DNA binding; GO:0003700,DNA-binding transcription factor activity; GO:0046872,metal ion binding; GO:0051607,defense response to virus; GO:0006355,regulation of DNA-templated transcription; GO:0006979,response to oxidative stress; GO:0003674,molecular_function; GO:0003676,nucleic acid binding; GO:0005488,binding; GO:0097159,organic cyclic compound binding; GO…	CCCH-type Zn-finger protein	PF00642.27:Zinc finger C-x8-C-x5-C-x3-H type (and similar)
LJ093905	2.342	6.69702e-22	1.51806e-19	CYP74A51 [Camellia sinensis]	A0A0U5AZF5_CAMSI SubName: Full=CYP74A51 {ECO:0000313|EMBL:BAU24784.1};	CYP74A51 [Camellia sinensis]	GO:0009978,allene oxide synthase activity; GO:0046423,allene-oxide cyclase activity; GO:0020037,heme binding; GO:0005506,iron ion binding; GO:0004497,monooxygenase activity; GO:0016491,oxidoreductase activity; GO:0016705,oxidoreductase activity, acting on paired donors, with incorporation or reduction of molecular oxygen; GO:0006952,defense response; GO:0006633,fatty acid biosynthetic process; GO…	--	PF00067.25:Cytochrome P450
LJ117351	-1.26003	7.66654e-22	1.72359e-19	protein EXORDIUM-like [Camellia sinensis]	A0A4S4CYP4_CAMSI SubName: Full=Uncharacterized protein {ECO:0000313|EMBL:THF95002.1};	protein EXORDIUM-like [Camellia sinensis]	GO:0048046,apoplast; GO:0005615,extracellular space; GO:0005575,cellular_component; GO:0005576,extracellular region; GO:0110165,cellular anatomical entity	--	PF04674.15:Phosphate-induced protein 1 conserved region
LJ081266	-1.64154	9.09301e-22	2.02767e-19	probable vacuolar amino acid transporter YPQ3 [Camellia sinensis]	A0A7J7HZE1_CAMSI SubName: Full=Uncharacterized protein {ECO:0000313|EMBL:KAF5958172.1};	probable vacuolar amino acid transporter YPQ3 [Camellia sinensis]	GO:0016021,integral component of membrane; GO:0005575,cellular_component; GO:0016020,membrane; GO:0031224,intrinsic component of membrane; GO:0110165,cellular anatomical entity	Predicted membrane protein	PF04193.17:PQ loop repeat
LJ055180	1.10995	1.05161e-21	2.3261e-19	uncharacterized protein LOC114255946 isoform X1 [Camellia sinensis]	A0A4V3WR38_CAMSI SubName: Full=Uncharacterized protein {ECO:0000313|EMBL:THG22787.1};	uncharacterized protein LOC114255946 isoform X1 [Camellia sinensis]	--	--	--
LJ100203	1.31889	1.37822e-21	3.02414e-19	F-box/kelch-repeat protein At1g67480-like [Camellia sinensis]	A0A7J7GK99_CAMSI RecName: Full=F-box domain-containing protein {ECO:0000259|SMART:SM00256};	F-box/kelch-repeat protein At1g67480-like [Camellia sinensis]	--	FOG: Kelch repeat	PF01344.28:Kelch motif
LJ067172	-1.90949	2.30434e-21	4.97664e-19	hypothetical protein HYC85_020170 [Camellia sinensis]	A0A7J7GSX5_CAMSI SubName: Full=Uncharacterized protein {ECO:0000313|EMBL:KAF5942528.1};	hypothetical protein HYC85_020170 [Camellia sinensis]	GO:0048046,apoplast; GO:0005615,extracellular space; GO:0005575,cellular_component; GO:0005576,extracellular region; GO:0110165,cellular anatomical entity	--	PF04674.15:Phosphate-induced protein 1 conserved region
LJ030157	1.6599	2.62923e-21	5.63395e-19	chlorophyllase-1 [Camellia sinensis]	A0A1L5JJ06_CAMSI RecName: Full=Chlorophyllase {ECO:0000256|ARBA:ARBA00013226}; EC=3.1.1.14 {ECO:0000256|ARBA:ARBA00013226};	chlorophyllase-1 [Camellia sinensis]	GO:0005829,cytosol; GO:0005634,nucleus; GO:0000325,plant-type vacuole; GO:0047746,chlorophyllase activity; GO:0102293,pheophytinase b activity; GO:0015996,chlorophyll catabolic process; GO:0042742,defense response to bacterium; GO:0050832,defense response to fungus; GO:0003674,molecular_function; GO:0003824,catalytic activity; GO:0016787,hydrolase activity; GO:0016788,hydrolase activity, acting o…	--	PF07224.14:Chlorophyllase
LJ084507	1.81709	5.43295e-21	1.15515e-18	ferredoxin--nitrite reductase, chloroplastic [Camellia sinensis]	A0A4V3WNE3_CAMSI SubName: Full=Uncharacterized protein {ECO:0000313|EMBL:THG12227.1};	ferredoxin--nitrite reductase, chloroplastic [Camellia sinensis]	GO:0009507,chloroplast; GO:0051539,4 iron, 4 sulfur cluster binding; GO:0048307,ferredoxin-nitrite reductase activity; GO:0020037,heme binding; GO:0046872,metal ion binding; GO:0042128,nitrate assimilation; GO:0003674,molecular_function; GO:0005488,binding; GO:0051536,iron-sulfur cluster binding; GO:0051540,metal cluster binding; GO:0003824,catalytic activity; GO:0016491,oxidoreductase activity; …	Sulfite reductase (ferredoxin)	PF01077.25:Nitrite and sulphite reductase 4Fe-4S domain
LJ042873	1.46016	5.63881e-21	1.1897e-18	hypothetical protein LOK49_LG10G02062 [Camellia lanceoleosa]	A0A4S4EVK4_CAMSI SubName: Full=Uncharacterized protein {ECO:0000313|EMBL:THG20652.1};	hypothetical protein LOK49_LG10G02062 [Camellia lanceoleosa]	--	--	--
LJ055467	1.58858	8.60406e-21	1.80147e-18	thioredoxin-like 1-2, chloroplastic [Camellia sinensis]	A0A7J7HZF3_CAMSI SubName: Full=Uncharacterized protein {ECO:0000313|EMBL:KAF5957651.1};	thioredoxin-like 1-2, chloroplastic [Camellia sinensis]	GO:0009507,chloroplast; GO:0045454,cell redox homeostasis; GO:0008150,biological_process; GO:0009987,cellular process; GO:0019725,cellular homeostasis; GO:0042592,homeostatic process; GO:0050789,regulation of biological process; GO:0050794,regulation of cellular process; GO:0065007,biological regulation; GO:0065008,regulation of biological quality; GO:0005575,cellular_component; GO:0005622,intrac…	Thioredoxin	PF00085.23:Thioredoxin
LJ056292	1.04451	1.0727e-20	2.22893e-18	hypothetical protein TEA_003336 [Camellia sinensis var. sinensis]	A0A4S4DT40_CAMSI SubName: Full=Uncharacterized protein {ECO:0000313|EMBL:THG06412.1};	hypothetical protein TEA_003336 [Camellia sinensis var. sinensis]	GO:0016021,integral component of membrane; GO:0005575,cellular_component; GO:0016020,membrane; GO:0031224,intrinsic component of membrane; GO:0110165,cellular anatomical entity	Uncharacterized conserved protein	PF05705.17:Eukaryotic protein of unknown function (DUF829)
LJ013813	3.7502	1.71503e-20	3.53683e-18	probable 2-oxoglutarate-dependent dioxygenase At5g05600 [Camellia sinensis]	A0A7J7HL38_CAMSI RecName: Full=Fe2OG dioxygenase domain-containing protein {ECO:0000259|PROSITE:PS51471};	probable 2-oxoglutarate-dependent dioxygenase At5g05600 [Camellia sinensis]	GO:0005829,cytosol; GO:0051213,dioxygenase activity; GO:0005506,iron ion binding; GO:0120091,jasmonic acid hydrolase; GO:0097237,cellular response to toxic substance; GO:0006952,defense response; GO:1900366,negative regulation of defense response to insect; GO:1900150,regulation of defense response to fungus; GO:2000022,regulation of jasmonic acid mediated signaling pathway; GO:0003674,molecular_…	Iron/ascorbate family oxidoreductases	PF14226.9:non-haem dioxygenase in morphine synthesis N-terminal
LJ116366	1.61886	2.83523e-20	5.80334e-18	beta-amylase 1, chloroplastic-like [Camellia sinensis]	A0A4S4ETP1_CAMSI RecName: Full=Beta-amylase {ECO:0000256|ARBA:ARBA00012594, ECO:0000256|RuleBase:RU000509}; EC=3.2.1.2 {ECO:0000256|ARBA:ARBA00012594, ECO:0000256|RuleBase:RU000509};	beta-amylase 1, chloroplastic-like [Camellia sinensis]	GO:0009507,chloroplast; GO:0102229,amylopectin maltohydrolase activity; GO:0016161,beta-amylase activity; GO:0009414,response to water deprivation; GO:0005983,starch catabolic process; GO:0003674,molecular_function; GO:0003824,catalytic activity; GO:0004553,hydrolase activity, hydrolyzing O-glycosyl compounds; GO:0016787,hydrolase activity; GO:0016798,hydrolase activity, acting on glycosyl bonds;…	--	PF01373.20:Glycosyl hydrolase family 14
novel.5450	3.58971	2.85792e-20	5.80644e-18	hypothetical protein HYC85_030871 [Camellia sinensis]	A0A7J7FQV1_CAMSI SubName: Full=Uncharacterized protein {ECO:0000313|EMBL:KAF5929998.1};	hypothetical protein HYC85_030871 [Camellia sinensis]	GO:0020037,heme binding; GO:0005506,iron ion binding; GO:0102684,L-phenylalanine N-monooxygenase activity; GO:0003674,molecular_function; GO:0005488,binding; GO:0046906,tetrapyrrole binding; GO:0097159,organic cyclic compound binding; GO:1901363,heterocyclic compound binding; GO:0043167,ion binding; GO:0043169,cation binding; GO:0046872,metal ion binding; GO:0046914,transition metal ion binding; …	Cytochrome P450 CYP2 subfamily	PF00067.25:Cytochrome P450
LJ085218	1.54864	3.60596e-20	7.27238e-18	transcription factor bHLH25-like [Camellia sinensis]	A0A7J7GBX9_CAMSI RecName: Full=BHLH domain-containing protein {ECO:0000259|PROSITE:PS50888};	transcription factor bHLH25-like [Camellia sinensis]	GO:0005634,nucleus; GO:0003700,DNA-binding transcription factor activity; GO:0046983,protein dimerization activity; GO:0000976,transcription cis-regulatory region binding; GO:0006355,regulation of DNA-templated transcription; GO:0003674,molecular_function; GO:0140110,transcription regulator activity; GO:0005488,binding; GO:0005515,protein binding; GO:0001067,transcription regulatory region nuclei…	--	PF00010.29:Helix-loop-helix DNA-binding domain
LJ068744	1.41106	6.13294e-20	1.21894e-17	hypothetical protein HYC85_031004 [Camellia sinensis]	A0A7J7FQE4_CAMSI SubName: Full=Uncharacterized protein {ECO:0000313|EMBL:KAF5930131.1};	hypothetical protein HYC85_031004 [Camellia sinensis]	--	--	--
LJ088283	2.62105	7.57069e-20	1.49388e-17	uncharacterized protein LOC114302135 [Camellia sinensis]	A0A4S4F206_CAMSI SubName: Full=Uncharacterized protein {ECO:0000313|EMBL:THG23222.1};	uncharacterized protein LOC114302135 [Camellia sinensis]	--	--	--
LJ081157	2.52444	1.04978e-19	2.05667e-17	Cytochrome P450 94B3 [Camellia lanceoleosa]	A0A4S4EU73_CAMSI SubName: Full=Uncharacterized protein {ECO:0000313|EMBL:THG20471.1};	Cytochrome P450 94B3 [Camellia lanceoleosa]	GO:0016021,integral component of membrane; GO:0020037,heme binding; GO:0005506,iron ion binding; GO:0052694,jasmonoyl-isoleucine-12-hydroxylase activity; GO:0016705,oxidoreductase activity, acting on paired donors, with incorporation or reduction of molecular oxygen; GO:0009694,jasmonic acid metabolic process; GO:0009611,response to wounding; GO:0003674,molecular_function; GO:0005488,binding; GO:…	Cytochrome P450 CYP4/CYP19/CYP26 subfamilies	PF00067.25:Cytochrome P450
LJ015871	2.77565	1.79845e-19	3.49842e-17	internal alternative NAD(P)H-ubiquinone oxidoreductase A1, mitochondrial-like [Camellia sinensis]	A0A4V3WIV7_CAMSI RecName: Full=NADH:ubiquinone reductase (non-electrogenic) {ECO:0000256|ARBA:ARBA00012637}; EC=1.6.5.9 {ECO:0000256|ARBA:ARBA00012637};	internal alternative NAD(P)H-ubiquinone oxidoreductase A1, mitochondrial-like [Camellia sinensis]	GO:0031304,intrinsic component of mitochondrial inner membrane; GO:0005759,mitochondrial matrix; GO:0005739,mitochondrion; GO:0005777,peroxisome; GO:0050136,NADH dehydrogenase (quinone) activity; GO:0003954,NADH dehydrogenase activity; GO:0003959,NADPH dehydrogenase activity; GO:0016491,oxidoreductase activity; GO:0071482,cellular response to light stimulus; GO:0006116,NADH oxidation; GO:0003674,…	NADH-dehydrogenase (ubiquinone)	PF07992.17:Pyridine nucleotide-disulphide oxidoreductase
LJ075345	-2.43019	4.49755e-19	8.62649e-17	protein RESPONSE TO LOW SULFUR 3-like [Camellia sinensis]	A0A7J7I5J3_CAMSI SubName: Full=Uncharacterized protein {ECO:0000313|EMBL:KAF5960273.1};	protein RESPONSE TO LOW SULFUR 3-like [Camellia sinensis]	GO:0098869,cellular oxidant detoxification; GO:0008150,biological_process; GO:0009636,response to toxic substance; GO:0009987,cellular process; GO:0042221,response to chemical; GO:0050896,response to stimulus; GO:0051716,cellular response to stimulus; GO:0070887,cellular response to chemical stimulus; GO:0097237,cellular response to toxic substance; GO:0098754,detoxification; GO:1990748,cellular …	--	PF02737.21:3-hydroxyacyl-CoA dehydrogenase, NAD binding domain
LJ049463	1.27129	4.64001e-19	8.83793e-17	hypothetical protein TEA_011326 [Camellia sinensis var. sinensis]	A0A4S4DKC1_CAMSI SubName: Full=Uncharacterized protein {ECO:0000313|EMBL:THG03315.1};	hypothetical protein TEA_011326 [Camellia sinensis var. sinensis]	--	--	PF05056.15:Protein of unknown function (DUF674)
LJ125622	1.81769	6.39982e-19	1.21058e-16	ethylene-responsive transcription factor ABR1-like isoform X1 [Camellia sinensis]	A0A4S4EW51_CAMSI RecName: Full=AP2/ERF domain-containing protein {ECO:0000259|PROSITE:PS51032};	ethylene-responsive transcription factor ABR1-like isoform X1 [Camellia sinensis]	GO:0005634,nucleus; GO:0003677,DNA binding; GO:0003700,DNA-binding transcription factor activity; GO:0009873,ethylene-activated signaling pathway; GO:0045893,positive regulation of DNA-templated transcription; GO:0048510,regulation of timing of transition from vegetative to reproductive phase; GO:0003674,molecular_function; GO:0003676,nucleic acid binding; GO:0005488,binding; GO:0097159,organic c…	--	PF00847.23:AP2 domain
LJ060911	1.70682	7.07048e-19	1.31925e-16	protein ALP1-like [Camellia sinensis]	A0A7J7GM16_CAMSI RecName: Full=DDE Tnp4 domain-containing protein {ECO:0000259|Pfam:PF13359};	protein ALP1-like [Camellia sinensis]	GO:0000118,histone deacetylase complex; GO:0046872,metal ion binding; GO:0004518,nuclease activity; GO:0003674,molecular_function; GO:0005488,binding; GO:0043167,ion binding; GO:0043169,cation binding; GO:0003824,catalytic activity; GO:0016787,hydrolase activity; GO:0016788,hydrolase activity, acting on ester bonds; GO:0005575,cellular_component; GO:0005622,intracellular anatomical structure; GO:…	Predicted transposase	PF13359.9:DDE superfamily endonuclease
LJ066041	2.55191	7.42297e-19	1.37566e-16	uncharacterized protein DDB_G0271670-like [Camellia sinensis]	A0A7J7HVM5_CAMSI SubName: Full=Uncharacterized protein {ECO:0000313|EMBL:KAF5956912.1};	uncharacterized protein DDB_G0271670-like [Camellia sinensis]	GO:0016607,nuclear speck; GO:0005634,nucleus; GO:2000028,regulation of photoperiodism, flowering; GO:2000070,regulation of response to water deprivation; GO:0046686,response to cadmium ion; GO:0046688,response to copper ion; GO:0010218,response to far red light; GO:0009416,response to light stimulus; GO:0006979,response to oxidative stress; GO:0010114,response to red light; GO:0009611,response to…	Nuclear localization sequence binding protein	--
novel.1474	1.61342	1.61295e-18	2.94933e-16	nigrin b-like [Camellia sinensis]	A0A7J7HHU8_CAMSI RecName: Full=rRNA N-glycosylase {ECO:0000256|RuleBase:RU004915}; EC=3.2.2.22 {ECO:0000256|RuleBase:RU004915};	nigrin b-like [Camellia sinensis]	GO:0030246,carbohydrate binding; GO:0030598,rRNA N-glycosylase activity; GO:0090729,toxin activity; GO:0006952,defense response; GO:0017148,negative regulation of translation; GO:0003674,molecular_function; GO:0005488,binding; GO:0003824,catalytic activity; GO:0016787,hydrolase activity; GO:0016798,hydrolase activity, acting on glycosyl bonds; GO:0016799,hydrolase activity, hydrolyzing N-glycosyl…	--	PF00161.22:Ribosome inactivating protein
LJ090186	1.35739	1.6474e-18	2.99237e-16	probable enoyl-CoA hydratase 1, peroxisomal [Camellia sinensis]	A0A4S4EPF5_CAMSI SubName: Full=Uncharacterized protein {ECO:0000313|EMBL:THG18232.1};	probable enoyl-CoA hydratase 1, peroxisomal [Camellia sinensis]	GO:0005777,peroxisome; GO:0004300,enoyl-CoA hydratase activity; GO:0006635,fatty acid beta-oxidation; GO:0003674,molecular_function; GO:0003824,catalytic activity; GO:0016829,lyase activity; GO:0016835,carbon-oxygen lyase activity; GO:0016836,hydro-lyase activity; GO:0006082,organic acid metabolic process; GO:0006629,lipid metabolic process; GO:0006631,fatty acid metabolic process; GO:0008150,bio…	Enoyl-CoA hydratase	PF00378.23:Enoyl-CoA hydratase/isomerase
LJ005432	1.64244	1.67533e-18	3.02309e-16	Potassium channel AKT1 [Camellia lanceoleosa]	A0A4S4D712_CAMSI RecName: Full=Potassium channel {ECO:0000256|RuleBase:RU369015};	Potassium channel AKT1 [Camellia lanceoleosa]	GO:0016021,integral component of membrane; GO:0005886,plasma membrane; GO:0042802,identical protein binding; GO:0005242,inward rectifier potassium channel activity; GO:1990573,potassium ion import across plasma membrane; GO:0006813,potassium ion transport; GO:0034765,regulation of ion transmembrane transport; GO:0090333,regulation of stomatal closure; GO:0009651,response to salt stress; GO:000941…	K+-channel ERG and related proteins, contain PAS/PAC sensor domain	PF00520.34:Ion transport protein
LJ015223	1.05208	2.24232e-18	4.01977e-16	mannose-6-phosphate isomerase 1-like [Camellia sinensis]	A0A7J7I8Z4_CAMSI RecName: Full=Mannose-6-phosphate isomerase {ECO:0000256|ARBA:ARBA00011956}; EC=5.3.1.8 {ECO:0000256|ARBA:ARBA00011956};	mannose-6-phosphate isomerase 1-like [Camellia sinensis]	GO:0005829,cytosol; GO:0004476,mannose-6-phosphate isomerase activity; GO:0008270,zinc ion binding; GO:0005975,carbohydrate metabolic process; GO:0009793,embryo development ending in seed dormancy; GO:0009298,GDP-mannose biosynthetic process; GO:0046686,response to cadmium ion; GO:0032025,response to cobalt ion; GO:0033591,response to L-ascorbic acid; GO:0009416,response to light stimulus; GO:001…	Mannose-6-phosphate isomerase	PF20511.1:Phosphomannose isomerase type I, catalytic domain
LJ110581	1.50344	2.42907e-18	4.32628e-16	hypothetical protein HYC85_027310 [Camellia sinensis]	A0A7J7G8F2_CAMSI SubName: Full=Uncharacterized protein {ECO:0000313|EMBL:KAF5936181.1};	hypothetical protein HYC85_027310 [Camellia sinensis]	GO:0005634,nucleus; GO:0061630,ubiquitin protein ligase activity; GO:0008270,zinc ion binding; GO:0016567,protein ubiquitination; GO:0006511,ubiquitin-dependent protein catabolic process; GO:0003674,molecular_function; GO:0003824,catalytic activity; GO:0004842,ubiquitin-protein transferase activity; GO:0016740,transferase activity; GO:0019787,ubiquitin-like protein transferase activity; GO:006165…	Zn-finger protein	PF14599.9:Zinc-ribbon
LJ093767	2.29689	2.70582e-18	4.78809e-16	hypothetical protein HYC85_007825 [Camellia sinensis]	A0A7J7HQP1_CAMSI RecName: Full=RING-type domain-containing protein {ECO:0000259|PROSITE:PS50089};	hypothetical protein HYC85_007825 [Camellia sinensis]	GO:0005737,cytoplasm; GO:0005634,nucleus; GO:0046872,metal ion binding; GO:0061630,ubiquitin protein ligase activity; GO:0004842,ubiquitin-protein transferase activity; GO:0009738,abscisic acid-activated signaling pathway; GO:0009789,positive regulation of abscisic acid-activated signaling pathway; GO:0016567,protein ubiquitination; GO:0047484,regulation of response to osmotic stress; GO:0009651,…	FOG: Predicted E3 ubiquitin ligase	PF13639.9:Ring finger domain
LJ108209	-1.3524	3.24701e-18	5.70892e-16	homocysteine S-methyltransferase 2-like isoform X1 [Camellia sinensis]	A0A4S4DSN4_CAMSI RecName: Full=Hcy-binding domain-containing protein {ECO:0000259|PROSITE:PS50970};	homocysteine S-methyltransferase 2-like isoform X1 [Camellia sinensis]	GO:0005829,cytosol; GO:0047150,betaine-homocysteine S-methyltransferase activity; GO:0008898,S-adenosylmethionine-homocysteine S-methyltransferase activity; GO:0061627,S-methylmethionine-homocysteine S-methyltransferase activity; GO:0008270,zinc ion binding; GO:0009086,methionine biosynthetic process; GO:0032259,methylation; GO:0033528,S-methylmethionine cycle; GO:0003674,molecular_function; GO:0…	Homocysteine S-methyltransferase	PF02574.19:Homocysteine S-methyltransferase
LJ027432	2.49366	4.72726e-18	8.20629e-16	caffeoylshikimate esterase-like isoform X1 [Camellia sinensis]	A0A4S4F2I2_CAMSI RecName: Full=Hydrolase_4 domain-containing protein {ECO:0000259|Pfam:PF12146};	caffeoylshikimate esterase-like isoform X1 [Camellia sinensis]	GO:0005783,endoplasmic reticulum; GO:0005794,Golgi apparatus; GO:0016020,membrane; GO:0005634,nucleus; GO:0005886,plasma membrane; GO:0009506,plasmodesma; GO:0003846,2-acylglycerol O-acyltransferase activity; GO:0090430,caffeoyl-CoA: alcohol caffeoyl transferase activity; GO:0016787,hydrolase activity; GO:0016298,lipase activity; GO:0004622,lysophospholipase activity; GO:0009809,lignin biosynthet…	Lysophospholipase	PF12146.11:Serine aminopeptidase, S33
LJ048248	1.48832	5.67194e-18	9.72312e-16	hypothetical protein HYC85_027136 [Camellia sinensis]	A0A7J7G5Z5_CAMSI RecName: Full=MOSC_N domain-containing protein {ECO:0000259|Pfam:PF03476};	hypothetical protein HYC85_027136 [Camellia sinensis]	GO:0008265,Mo-molybdopterin cofactor sulfurase activity; GO:0102867,molybdenum cofactor sulfurtransferase activity; GO:0030151,molybdenum ion binding; GO:0030170,pyridoxal phosphate binding; GO:0009000,selenocysteine lyase activity; GO:0009688,abscisic acid biosynthetic process; GO:0009734,auxin-activated signaling pathway; GO:0042742,defense response to bacterium; GO:0006777,Mo-molybdopterin cof…	Uncharacterized Fe-S protein	PF03476.19:MOSC N-terminal beta barrel domain
novel.4188	1.75517	7.15026e-18	1.21812e-15	hypothetical protein HYC85_018549 [Camellia sinensis]	A0A7J7GUL5_CAMSI SubName: Full=Uncharacterized protein {ECO:0000313|EMBL:KAF5944472.1};	hypothetical protein HYC85_018549 [Camellia sinensis]	--	--	--
LJ005501	1.96561	1.1027e-17	1.86242e-15	uncharacterized protein LOC114322697 [Camellia sinensis]	A0A7J7HFZ0_CAMSI SubName: Full=Uncharacterized protein {ECO:0000313|EMBL:KAF5951833.1};	uncharacterized protein LOC114322697 [Camellia sinensis]	--	--	--
LJ104667	3.15122	1.10681e-17	1.86242e-15	hypothetical protein RHGRI_033713 [Rhododendron griersonianum]	A0A0D4L3Z9_CAMSI SubName: Full=Sugar transporter ERD6-like 16 {ECO:0000313|EMBL:AJU57223.1};	hypothetical protein RHGRI_033713 [Rhododendron griersonianum]	GO:0016021,integral component of membrane; GO:0016020,membrane; GO:0051119,sugar transmembrane transporter activity; GO:0022857,transmembrane transporter activity; GO:0055085,transmembrane transport; GO:0003674,molecular_function; GO:0005215,transporter activity; GO:0015144,carbohydrate transmembrane transporter activity; GO:0006810,transport; GO:0008150,biological_process; GO:0009987,cellular pr…	FOG: Transposon-encoded proteins with TYA, reverse transcriptase, integrase domains in various combinations	PF17917.4:RNase H-like domain found in reverse transcriptase
LJ036206	-2.31637	1.12175e-17	1.87606e-15	probable galacturonosyltransferase-like 10 [Camellia sinensis]	A0A4S4EPP5_CAMSI RecName: Full=Hexosyltransferase {ECO:0000256|RuleBase:RU362027}; EC=2.4.1.- {ECO:0000256|RuleBase:RU362027};	probable galacturonosyltransferase-like 10 [Camellia sinensis]	GO:0005794,Golgi apparatus; GO:0000139,Golgi membrane; GO:0016021,integral component of membrane; GO:0047262,polygalacturonate 4-alpha-galacturonosyltransferase activity; GO:0071555,cell wall organization; GO:0045489,pectin biosynthetic process; GO:0006979,response to oxidative stress; GO:0003674,molecular_function; GO:0003824,catalytic activity; GO:0008194,UDP-glycosyltransferase activity; GO:00…	--	PF01501.23:Glycosyl transferase family 8
LJ108721	1.42603	1.38467e-17	2.30175e-15	E3 ubiquitin-protein ligase RMA1H1-like [Camellia sinensis]	A0A4S4EBV3_CAMSI RecName: Full=RING-type domain-containing protein {ECO:0000259|PROSITE:PS50089};	E3 ubiquitin-protein ligase RMA1H1-like [Camellia sinensis]	GO:0005789,endoplasmic reticulum membrane; GO:0016021,integral component of membrane; GO:0046872,metal ion binding; GO:0061630,ubiquitin protein ligase activity; GO:0004842,ubiquitin-protein transferase activity; GO:0043161,proteasome-mediated ubiquitin-dependent protein catabolic process; GO:0016567,protein ubiquitination; GO:0009409,response to cold; GO:0009723,response to ethylene; GO:0006970,…	Predicted E3 ubiquitin ligase	PF00097.28:Zinc finger, C3HC4 type (RING finger)
LJ048998	-1.50008	1.46692e-17	2.42377e-15	protein EXORDIUM-like [Camellia sinensis]	A0A4S4DTI1_CAMSI SubName: Full=Uncharacterized protein {ECO:0000313|EMBL:THG06015.1};	protein EXORDIUM-like [Camellia sinensis]	GO:0048046,apoplast; GO:0005615,extracellular space; GO:0005575,cellular_component; GO:0005576,extracellular region; GO:0110165,cellular anatomical entity	--	PF04674.15:Phosphate-induced protein 1 conserved region
LJ105178	2.97811	1.75031e-17	2.8747e-15	putative UDP-rhamnose:rhamnosyltransferase 1 [Camellia sinensis]	A0A4S4D7G2_CAMSI RecName: Full=Glycosyltransferase {ECO:0000256|RuleBase:RU362057}; EC=2.4.1.- {ECO:0000256|RuleBase:RU362057};	putative UDP-rhamnose:rhamnosyltransferase 1 [Camellia sinensis]	GO:0016021,integral component of membrane; GO:0008194,UDP-glycosyltransferase activity; GO:0003674,molecular_function; GO:0003824,catalytic activity; GO:0016740,transferase activity; GO:0016757,glycosyltransferase activity; GO:0005575,cellular_component; GO:0016020,membrane; GO:0031224,intrinsic component of membrane; GO:0110165,cellular anatomical entity	UDP-glucuronosyl and UDP-glucosyl transferase	PF00201.21:UDP-glucoronosyl and UDP-glucosyl transferase
LJ022991	1.45294	2.39064e-17	3.83454e-15	purple acid phosphatase 15-like isoform X2 [Camellia sinensis]	A0A7J7GRG2_CAMSI RecName: Full=Purple acid phosphatase {ECO:0000256|RuleBase:RU361203}; EC=3.1.3.2 {ECO:0000256|RuleBase:RU361203};	purple acid phosphatase 15-like isoform X2 [Camellia sinensis]	GO:0005576,extracellular region; GO:0008707,4-phytase activity; GO:0003993,acid phosphatase activity; GO:0046872,metal ion binding; GO:0009846,pollen germination; GO:0009845,seed germination; GO:0003674,molecular_function; GO:0003824,catalytic activity; GO:0016787,hydrolase activity; GO:0016788,hydrolase activity, acting on ester bonds; GO:0016791,phosphatase activity; GO:0042578,phosphoric ester…	Purple acid phosphatase	PF00149.31:Calcineurin-like phosphoesterase
LJ090904	2.04384	2.46602e-17	3.93245e-15	putative phytosulfokines 6 isoform X1 [Camellia sinensis]	A0A2R6PX48_ACTCC RecName: Full=Phytosulfokine {ECO:0000256|RuleBase:RU368031}; Contains: RecName: Full=Phytosulfokine-alpha {ECO:0000256|RuleBase:RU368031}; Short=PSK-alpha {ECO:0000256|RuleBase:RU368031}; Short=Phytosulfokine-a {ECO:0000256|RuleBase:RU368031}; Contains: RecName: Full=Phytosulfokine-beta {ECO:0000256|RuleBase:RU368031}; Short=PSK-beta {ECO:0000256|RuleBase:RU368031}; Short=Phytos…	putative phytosulfokines 6 isoform X1 [Camellia sinensis]	GO:0005576,extracellular region; GO:0008083,growth factor activity; GO:0030154,cell differentiation; GO:0008283,cell population proliferation; GO:0003674,molecular_function; GO:0005102,signaling receptor binding; GO:0005488,binding; GO:0005515,protein binding; GO:0030545,signaling receptor regulator activity; GO:0030546,signaling receptor activator activity; GO:0048018,receptor ligand activity; G…	--	PF06404.15:Phytosulfokine precursor protein (PSK)
LJ062193	1.29648	2.62249e-17	4.15779e-15	uncharacterized protein LOC114297344 isoform X1 [Camellia sinensis]	A0A4S4DCF6_CAMSI SubName: Full=Uncharacterized protein {ECO:0000313|EMBL:THF99823.1};	uncharacterized protein LOC114297344 isoform X1 [Camellia sinensis]	--	--	--
LJ098471	-1.31984	4.04122e-17	6.37026e-15	hypothetical protein HYC85_002124 [Camellia sinensis]	A0A7J7I7W2_CAMSI SubName: Full=Uncharacterized protein {ECO:0000313|EMBL:KAF5960915.1};	hypothetical protein HYC85_002124 [Camellia sinensis]	GO:0005887,integral component of plasma membrane; GO:0016020,membrane; GO:0035673,oligopeptide transmembrane transporter activity; GO:0015031,protein transport; GO:0003674,molecular_function; GO:0005215,transporter activity; GO:0022857,transmembrane transporter activity; GO:0042887,amide transmembrane transporter activity; GO:1904680,peptide transmembrane transporter activity; GO:0006810,transpor…	Sexual differentiation process protein ISP4	PF03169.18:OPT oligopeptide transporter protein
LJ070279	1.26261	7.97276e-17	1.24186e-14	F-box/kelch-repeat protein [Camellia lanceoleosa]	A0A4S4E6M0_CAMSI RecName: Full=F-box domain-containing protein {ECO:0000259|Pfam:PF00646};	F-box/kelch-repeat protein [Camellia lanceoleosa]	--	FOG: Kelch repeat	PF01344.28:Kelch motif
novel.3987	-1.09684	8.01402e-17	1.24186e-14	uncharacterized protein LOC114297898 [Camellia sinensis]	A0A4S4D9U9_CAMSI RecName: Full=C2H2-type domain-containing protein {ECO:0000259|PROSITE:PS00028};	uncharacterized protein LOC114297898 [Camellia sinensis]	--	--	PF14434.9:Immunity protein Imm6
LJ032585	-1.50651	9.72617e-17	1.4987e-14	peptide methionine sulfoxide reductase B5-like [Camellia sinensis]	A0A4S4E4N4_CAMSI RecName: Full=Peptide-methionine (R)-S-oxide reductase {ECO:0000256|RuleBase:RU365044}; EC=1.8.4.12 {ECO:0000256|RuleBase:RU365044};	peptide methionine sulfoxide reductase B5-like [Camellia sinensis]	GO:0009507,chloroplast; GO:0009570,chloroplast stroma; GO:0005829,cytosol; GO:0046872,metal ion binding; GO:0033743,peptide-methionine (R)-S-oxide reductase activity; GO:0030091,protein repair; GO:0006979,response to oxidative stress; GO:0003674,molecular_function; GO:0005488,binding; GO:0043167,ion binding; GO:0043169,cation binding; GO:0003824,catalytic activity; GO:0016491,oxidoreductase activ…	Predicted pilin-like transcription factor	PF01641.21:SelR domain
LJ046605	-2.37863	2.07365e-16	3.15978e-14	hypothetical protein HYC85_024131 [Camellia sinensis]	A0A7J7G8J7_CAMSI SubName: Full=Uncharacterized protein {ECO:0000313|EMBL:KAF5936625.1};	hypothetical protein HYC85_024131 [Camellia sinensis]	--	--	PF05553.14:Cotton fibre expressed protein
LJ047907	2.15619	2.12824e-16	3.22505e-14	protein PIN-LIKES 7-like [Camellia sinensis]	A0A7J7I7P8_CAMSI SubName: Full=Uncharacterized protein {ECO:0000313|EMBL:KAF5960845.1};	protein PIN-LIKES 7-like [Camellia sinensis]	GO:0005789,endoplasmic reticulum membrane; GO:0016021,integral component of membrane; GO:0009734,auxin-activated signaling pathway; GO:0080162,endoplasmic reticulum to cytosol auxin transport; GO:0009733,response to auxin; GO:0007154,cell communication; GO:0007165,signal transduction; GO:0008150,biological_process; GO:0009719,response to endogenous stimulus; GO:0009725,response to hormone; GO:000…	Predicted membrane protein	PF03547.21:Membrane transport protein
LJ115277	-1.0327	2.57753e-16	3.8632e-14	homocysteine S-methyltransferase 1-like [Camellia sinensis]	A0A4S4E0E9_CAMSI RecName: Full=Hcy-binding domain-containing protein {ECO:0000259|PROSITE:PS50970};	homocysteine S-methyltransferase 1-like [Camellia sinensis]	GO:0047150,betaine-homocysteine S-methyltransferase activity; GO:0008898,S-adenosylmethionine-homocysteine S-methyltransferase activity; GO:0061627,S-methylmethionine-homocysteine S-methyltransferase activity; GO:0008270,zinc ion binding; GO:0009086,methionine biosynthetic process; GO:0032259,methylation; GO:0003674,molecular_function; GO:0003824,catalytic activity; GO:0008168,methyltransferase a…	Homocysteine S-methyltransferase	PF02574.19:Homocysteine S-methyltransferase
LJ031522	1.40217	3.12952e-16	4.66503e-14	chaperone protein dnaJ 20, chloroplastic-like [Camellia sinensis]	A0A4S4DRQ8_CAMSI RecName: Full=J domain-containing protein {ECO:0000259|PROSITE:PS50076};	chaperone protein dnaJ 20, chloroplastic-like [Camellia sinensis]	GO:0009507,chloroplast; GO:0005634,nucleus; GO:0061077,chaperone-mediated protein folding; GO:1902395,regulation of 1-deoxy-D-xylulose-5-phosphate synthase activity; GO:0010322,regulation of isopentenyl diphosphate biosynthetic process, methylerythritol 4-phosphate pathway; GO:0006457,protein folding; GO:0008150,biological_process; GO:0009987,cellular process; GO:0050790,regulation of catalytic a…	Molecular chaperone (DnaJ superfamily)	PF00226.34:DnaJ domain
LJ085485	1.96023	3.48459e-16	5.16623e-14	transcription factor bHLH92 isoform X1 [Camellia sinensis]	A0A4V3WJS6_CAMSI RecName: Full=BHLH domain-containing protein {ECO:0000259|PROSITE:PS50888};	transcription factor bHLH92 isoform X1 [Camellia sinensis]	GO:0005634,nucleus; GO:0003700,DNA-binding transcription factor activity; GO:0046983,protein dimerization activity; GO:0000976,transcription cis-regulatory region binding; GO:0006355,regulation of DNA-templated transcription; GO:0003674,molecular_function; GO:0140110,transcription regulator activity; GO:0005488,binding; GO:0005515,protein binding; GO:0001067,transcription regulatory region nuclei…	--	PF00010.29:Helix-loop-helix DNA-binding domain
novel.170	1.86778	4.59812e-16	6.7805e-14	F-box protein PP2-A13-like [Camellia sinensis]	A0A7J0GX26_9ERIC SubName: Full=Phloem protein 2-A13 {ECO:0000313|EMBL:GFZ15298.1};	F-box protein PP2-A13-like [Camellia sinensis]	GO:0005634,nucleus; GO:0016567,protein ubiquitination; GO:0006807,nitrogen compound metabolic process; GO:0008150,biological_process; GO:0008152,metabolic process; GO:0019538,protein metabolic process; GO:0032446,protein modification by small protein conjugation; GO:0036211,protein modification process; GO:0043170,macromolecule metabolic process; GO:0043412,macromolecule modification; GO:0044238,…	--	PF14299.9:Phloem protein 2
LJ108842	1.10289	4.94406e-16	7.25164e-14	4-hydroxyphenylpyruvate dioxygenase [Camellia sinensis]	A0A4S4EPU4_CAMSI RecName: Full=4-hydroxyphenylpyruvate dioxygenase {ECO:0000256|PIRNR:PIRNR009283};	4-hydroxyphenylpyruvate dioxygenase [Camellia sinensis]	GO:0005737,cytoplasm; GO:0003868,4-hydroxyphenylpyruvate dioxygenase activity; GO:0042802,identical protein binding; GO:0005506,iron ion binding; GO:0006559,L-phenylalanine catabolic process; GO:0006572,tyrosine catabolic process; GO:0003674,molecular_function; GO:0003824,catalytic activity; GO:0016491,oxidoreductase activity; GO:0016701,oxidoreductase activity, acting on single donors with incor…	4-hydroxyphenylpyruvate dioxygenase	PF13669.9:Glyoxalase/Bleomycin resistance protein/Dioxygenase superfamily
LJ097659	1.05093	5.13607e-16	7.49321e-14	omega-3 fatty acid desaturase, chloroplastic-like [Camellia sinensis]	A0A4S4E727_CAMSI SubName: Full=Uncharacterized protein {ECO:0000313|EMBL:THG11838.1};	omega-3 fatty acid desaturase, chloroplastic-like [Camellia sinensis]	GO:0031969,chloroplast membrane; GO:0016717,oxidoreductase activity, acting on paired donors, with oxidation of a pair of donors resulting in the reduction of molecular oxygen to two molecules of water; GO:0006636,unsaturated fatty acid biosynthetic process; GO:0003674,molecular_function; GO:0003824,catalytic activity; GO:0016491,oxidoreductase activity; GO:0016705,oxidoreductase activity, acting…	--	PF11960.11:Domain of unknown function (DUF3474)
LJ071499	1.9011	5.96904e-16	8.66238e-14	IAA-amino acid hydrolase ILR1-like 1 isoform X1 [Camellia sinensis]	A0A4S4F3S6_CAMSI RecName: Full=M20_dimer domain-containing protein {ECO:0000259|Pfam:PF07687};	IAA-amino acid hydrolase ILR1-like 1 isoform X1 [Camellia sinensis]	GO:0005788,endoplasmic reticulum lumen; GO:0016787,hydrolase activity; GO:0009850,auxin metabolic process; GO:0003674,molecular_function; GO:0003824,catalytic activity; GO:0008150,biological_process; GO:0008152,metabolic process; GO:0009987,cellular process; GO:0010817,regulation of hormone levels; GO:0042445,hormone metabolic process; GO:0044237,cellular metabolic process; GO:0065007,biological …	--	PF01546.31:Peptidase family M20/M25/M40
LJ027279	1.09157	7.65617e-16	1.10523e-13	uncharacterized protein LOC114316334 [Camellia sinensis]	A0A7J7I9Z7_CAMSI SubName: Full=Uncharacterized protein {ECO:0000313|EMBL:KAF5961194.1};	uncharacterized protein LOC114316334 [Camellia sinensis]	GO:0080008,Cul4-RING E3 ubiquitin ligase complex; GO:0005634,nucleus; GO:0071493,cellular response to UV-B; GO:0010224,response to UV-B; GO:0008150,biological_process; GO:0009314,response to radiation; GO:0009411,response to UV; GO:0009416,response to light stimulus; GO:0009628,response to abiotic stimulus; GO:0009987,cellular process; GO:0034644,cellular response to UV; GO:0050896,response to st…	Protein phosphatase 1, regulatory subunit, and related proteins	PF00400.35:WD domain, G-beta repeat
LJ041294	1.40343	8.19027e-16	1.17614e-13	hypothetical protein HYC85_031155 [Camellia sinensis]	A0A7J7FQ49_CAMSI RecName: Full=F-box domain-containing protein {ECO:0000259|PROSITE:PS50181};	hypothetical protein HYC85_031155 [Camellia sinensis]	GO:0010286,heat acclimation; GO:0006950,response to stress; GO:0008150,biological_process; GO:0009266,response to temperature stimulus; GO:0009408,response to heat; GO:0009628,response to abiotic stimulus; GO:0050896,response to stimulus	--	PF12937.10:F-box-like
LJ003613	1.74701	1.02532e-15	1.46471e-13	ferritin-1, chloroplastic-like [Camellia sinensis]	A0A7J7HLD5_CAMSI RecName: Full=Ferritin {ECO:0000256|RuleBase:RU361145}; EC=1.16.3.1 {ECO:0000256|RuleBase:RU361145};	ferritin-1, chloroplastic-like [Camellia sinensis]	GO:0009507,chloroplast; GO:0005737,cytoplasm; GO:0008199,ferric iron binding; GO:0008198,ferrous iron binding; GO:0004322,ferroxidase activity; GO:0006880,intracellular sequestering of iron ion; GO:0006826,iron ion transport; GO:0003674,molecular_function; GO:0005488,binding; GO:0005506,iron ion binding; GO:0043167,ion binding; GO:0043169,cation binding; GO:0046872,metal ion binding; GO:0046914,t…	Ferritin	PF00210.27:Ferritin-like domain
novel.4750	1.19096	1.04403e-15	1.48371e-13	hypothetical protein HYC85_001767 [Camellia sinensis]	A0A7J7I8Q6_CAMSI SubName: Full=Uncharacterized protein {ECO:0000313|EMBL:KAF5960558.1};	hypothetical protein HYC85_001767 [Camellia sinensis]	--	--	--
LJ049305	4.10231	1.21881e-15	1.72317e-13	dehydration-responsive element-binding protein 1F-like [Camellia sinensis]	A0A4S4DKT1_CAMSI RecName: Full=AP2/ERF domain-containing protein {ECO:0000259|PROSITE:PS51032};	dehydration-responsive element-binding protein 1F-like [Camellia sinensis]	GO:0005634,nucleus; GO:0003677,DNA binding; GO:0003700,DNA-binding transcription factor activity; GO:0003674,molecular_function; GO:0003676,nucleic acid binding; GO:0005488,binding; GO:0097159,organic cyclic compound binding; GO:1901363,heterocyclic compound binding; GO:0140110,transcription regulator activity; GO:0005575,cellular_component; GO:0005622,intracellular anatomical structure; GO:00432…	--	PF00847.23:AP2 domain
LJ096574	3.1352	1.47493e-15	2.05352e-13	acetyl-CoA-benzylalcohol acetyltransferase-like [Camellia sinensis]	A0A4S4EGX0_CAMSI SubName: Full=Uncharacterized protein {ECO:0000313|EMBL:THG15292.1};	acetyl-CoA-benzylalcohol acetyltransferase-like [Camellia sinensis]	GO:0005829,cytosol; GO:0016746,acyltransferase activity; GO:0010268,brassinosteroid homeostasis; GO:0009742,brassinosteroid mediated signaling pathway; GO:0016131,brassinosteroid metabolic process; GO:0010422,regulation of brassinosteroid biosynthetic process; GO:0009962,regulation of flavonoid biosynthetic process; GO:0009646,response to absence of light; GO:0009741,response to brassinosteroid; …	--	PF02458.18:Transferase family
LJ115090	-1.36073	1.89584e-15	2.62621e-13	probable galacturonosyltransferase-like 9 [Camellia sinensis]	A0A4S4D2M0_CAMSI RecName: Full=Hexosyltransferase {ECO:0000256|RuleBase:RU362027}; EC=2.4.1.- {ECO:0000256|RuleBase:RU362027};	probable galacturonosyltransferase-like 9 [Camellia sinensis]	GO:0005794,Golgi apparatus; GO:0000139,Golgi membrane; GO:0016021,integral component of membrane; GO:0047262,polygalacturonate 4-alpha-galacturonosyltransferase activity; GO:0071555,cell wall organization; GO:0045489,pectin biosynthetic process; GO:0003674,molecular_function; GO:0003824,catalytic activity; GO:0008194,UDP-glycosyltransferase activity; GO:0016740,transferase activity; GO:0016757,gl…	--	PF01501.23:Glycosyl transferase family 8
LJ106387	3.11311	3.73423e-15	5.14685e-13	hypothetical protein HYC85_001337 [Camellia sinensis]	A0A7J7I7L5_CAMSI RecName: Full=PPC domain-containing protein {ECO:0000259|PROSITE:PS51742};	hypothetical protein HYC85_001337 [Camellia sinensis]	GO:0005634,nucleus; GO:0003700,DNA-binding transcription factor activity; GO:0003680,minor groove of adenine-thymine-rich DNA binding; GO:0003674,molecular_function; GO:0140110,transcription regulator activity; GO:0000217,DNA secondary structure binding; GO:0003676,nucleic acid binding; GO:0003677,DNA binding; GO:0005488,binding; GO:0097159,organic cyclic compound binding; GO:1901363,heterocyclic…	--	PF03479.18:Plants and Prokaryotes Conserved (PCC) domain
novel.5095	2.17929	4.14568e-15	5.68538e-13	hypothetical protein LOK49_Contig26G00009 [Camellia lanceoleosa]	A0A1R3HQ25_COCAP SubName: Full=Uncharacterized protein {ECO:0000313|EMBL:OMO72506.1};	hypothetical protein LOK49_Contig26G00009 [Camellia lanceoleosa]	--	--	--
LJ069663	1.33081	6.82042e-15	9.17013e-13	arginase 1, mitochondrial-like [Camellia sinensis]	A0A4S4DBC0_CAMSI SubName: Full=Uncharacterized protein {ECO:0000313|EMBL:THF98855.1};	arginase 1, mitochondrial-like [Camellia sinensis]	GO:0005829,cytosol; GO:0005739,mitochondrion; GO:0008783,agmatinase activity; GO:0004053,arginase activity; GO:0050897,cobalt ion binding; GO:0000287,magnesium ion binding; GO:0006527,arginine catabolic process; GO:0034214,protein hexamerization; GO:0033389,putrescine biosynthetic process from arginine, using agmatinase; GO:0000050,urea cycle; GO:0003674,molecular_function; GO:0003824,catalytic a…	Arginase family protein	PF00491.24:Arginase family
LJ061331	1.62998	7.5713e-15	1.013e-12	adagio protein 3 [Camellia sinensis]	A0A4V3WNF9_CAMSI RecName: Full=PAS domain-containing protein {ECO:0000259|PROSITE:PS50112};	adagio protein 3 [Camellia sinensis]	GO:0005829,cytosol; GO:0005634,nucleus; GO:0019005,SCF ubiquitin ligase complex; GO:0009881,photoreceptor activity; GO:0007623,circadian rhythm; GO:0009908,flower development; GO:2001007,negative regulation of cellulose biosynthetic process; GO:0009911,positive regulation of flower development; GO:0016567,protein ubiquitination; GO:0010468,regulation of gene expression; GO:0006355,regulation of D…	--	PF13418.9:Galactose oxidase, central domain
LJ093987	1.05348	7.63868e-15	1.01706e-12	quinone oxidoreductase [Camellia sinensis]	H6VQ90_CAMSI SubName: Full=Quinone oxidoreductase {ECO:0000313|EMBL:AFB82645.1};	quinone oxidoreductase [Camellia sinensis]	GO:0009706,chloroplast inner membrane; GO:0016491,oxidoreductase activity; GO:0003674,molecular_function; GO:0003824,catalytic activity; GO:0005575,cellular_component; GO:0005622,intracellular anatomical structure; GO:0005737,cytoplasm; GO:0009507,chloroplast; GO:0009526,plastid envelope; GO:0009528,plastid inner membrane; GO:0009536,plastid; GO:0009941,chloroplast envelope; GO:0016020,membrane; …	Zinc-binding oxidoreductase	PF13602.9:Zinc-binding dehydrogenase
LJ064603	3.75216	1.22876e-14	1.62813e-12	uncharacterized protein LOC114283829 [Camellia sinensis]	A0A7J7HLL7_CAMSI RecName: Full=DUF4793 domain-containing protein {ECO:0000259|Pfam:PF16041};	uncharacterized protein LOC114283829 [Camellia sinensis]	GO:0005768,endosome; GO:0016021,integral component of membrane; GO:0009705,plant-type vacuole membrane; GO:0046872,metal ion binding; GO:0004842,ubiquitin-protein transferase activity; GO:0000278,mitotic cell cycle; GO:0009555,pollen development; GO:0016567,protein ubiquitination; GO:0003674,molecular_function; GO:0005488,binding; GO:0043167,ion binding; GO:0043169,cation binding; GO:0003824,cata…	--	PF16040.8:Domain of unknown function (DUF4792)
LJ073914	1.34396	1.30073e-14	1.71522e-12	GEM-like protein 4 [Camellia sinensis]	A0A4S4DQU9_CAMSI RecName: Full=GRAM domain-containing protein {ECO:0000259|SMART:SM00568};	GEM-like protein 4 [Camellia sinensis]	--	--	PF02893.23:GRAM domain
LJ110457	-1.67103	1.35401e-14	1.77693e-12	ethylene-responsive transcription factor 5-like [Camellia sinensis]	A0A4V3WRB4_CAMSI RecName: Full=AP2/ERF domain-containing protein {ECO:0000259|PROSITE:PS51032};	ethylene-responsive transcription factor 5-like [Camellia sinensis]	GO:0005634,nucleus; GO:0003677,DNA binding; GO:0003700,DNA-binding transcription factor activity; GO:0006952,defense response; GO:0009873,ethylene-activated signaling pathway; GO:0003674,molecular_function; GO:0003676,nucleic acid binding; GO:0005488,binding; GO:0097159,organic cyclic compound binding; GO:1901363,heterocyclic compound binding; GO:0140110,transcription regulator activity; GO:00069…	--	PF00847.23:AP2 domain
LJ098012	4.84995	1.45071e-14	1.89477e-12	hypothetical protein LOK49_LG04G02073 [Camellia lanceoleosa]	A0A4S4ER15_CAMSI RecName: Full=Carbonic anhydrase {ECO:0000256|ARBA:ARBA00012925, ECO:0000256|RuleBase:RU003956}; EC=4.2.1.1 {ECO:0000256|ARBA:ARBA00012925, ECO:0000256|RuleBase:RU003956}; AltName: Full=Carbonate dehydratase {ECO:0000256|RuleBase:RU003956};	hypothetical protein LOK49_LG04G02073 [Camellia lanceoleosa]	GO:0009570,chloroplast stroma; GO:0004089,carbonate dehydratase activity; GO:0008270,zinc ion binding; GO:0015976,carbon utilization; GO:0003674,molecular_function; GO:0003824,catalytic activity; GO:0016829,lyase activity; GO:0016835,carbon-oxygen lyase activity; GO:0016836,hydro-lyase activity; GO:0005488,binding; GO:0043167,ion binding; GO:0043169,cation binding; GO:0046872,metal ion binding; G…	Predicted carbonic anhydrase involved in protection against oxidative damage	PF00484.22:Carbonic anhydrase
LJ048252	1.40047	1.76744e-14	2.27593e-12	mitochondrial amidoxime reducing component 2-like [Camellia sinensis]	A0A4S4DPP6_CAMSI RecName: Full=MOSC domain-containing protein {ECO:0000259|PROSITE:PS51340};	mitochondrial amidoxime reducing component 2-like [Camellia sinensis]	GO:0016829,lyase activity; GO:0008265,Mo-molybdopterin cofactor sulfurase activity; GO:0102867,molybdenum cofactor sulfurtransferase activity; GO:0030151,molybdenum ion binding; GO:0030170,pyridoxal phosphate binding; GO:0006777,Mo-molybdopterin cofactor biosynthetic process; GO:0032787,monocarboxylic acid metabolic process; GO:0003674,molecular_function; GO:0003824,catalytic activity; GO:0016740…	Uncharacterized Fe-S protein	PF03473.20:MOSC domain
LJ110453	-2.46741	1.88014e-14	2.40974e-12	hypothetical protein HYC85_012043 [Camellia sinensis]	A0A7J7HAT9_CAMSI RecName: Full=AP2/ERF domain-containing protein {ECO:0000259|PROSITE:PS51032};	hypothetical protein HYC85_012043 [Camellia sinensis]	GO:0005634,nucleus; GO:0003677,DNA binding; GO:0003700,DNA-binding transcription factor activity; GO:0006952,defense response; GO:0009873,ethylene-activated signaling pathway; GO:0003674,molecular_function; GO:0003676,nucleic acid binding; GO:0005488,binding; GO:0097159,organic cyclic compound binding; GO:1901363,heterocyclic compound binding; GO:0140110,transcription regulator activity; GO:00069…	--	PF00847.23:AP2 domain
LJ083104	1.0471	2.03957e-14	2.60192e-12	mitogen-activated protein kinase kinase 9 [Camellia sinensis]	A0A2H4X374_CAMSI SubName: Full=Mitogen-activated protein kinase kinase 9 {ECO:0000313|EMBL:AUD40507.1};	mitogen-activated protein kinase kinase 9 [Camellia sinensis]	GO:0005737,cytoplasm; GO:0005634,nucleus; GO:0005524,ATP binding; GO:0004708,MAP kinase kinase activity; GO:0030295,protein kinase activator activity; GO:0106310,protein serine kinase activity; GO:0004674,protein serine/threonine kinase activity; GO:0004713,protein tyrosine kinase activity; GO:0010120,camalexin biosynthetic process; GO:0071456,cellular response to hypoxia; GO:0009693,ethylene bio…	Mitogen-activated protein kinase kinase (MAP2K)	PF00069.28:Protein kinase domain
LJ066036	-1.73353	2.30737e-14	2.92993e-12	disease resistance RPP13-like protein 4 [Camellia sinensis]	A0A4S4D4M2_CAMSI SubName: Full=Uncharacterized protein {ECO:0000313|EMBL:THF97282.1};	disease resistance RPP13-like protein 4 [Camellia sinensis]	GO:0006952,defense response; GO:0006950,response to stress; GO:0008150,biological_process; GO:0050896,response to stimulus	--	PF12799.10:Leucine Rich repeats (2 copies)
LJ008855	-2.29801	2.78966e-14	3.51632e-12	protein EXORDIUM-like [Camellia sinensis]	A0A4S4EDS8_CAMSI SubName: Full=Uncharacterized protein {ECO:0000313|EMBL:THG13865.1};	protein EXORDIUM-like [Camellia sinensis]	GO:0048046,apoplast; GO:0005615,extracellular space; GO:0005575,cellular_component; GO:0005576,extracellular region; GO:0110165,cellular anatomical entity	--	PF04674.15:Phosphate-induced protein 1 conserved region
LJ077443	1.21441	3.49504e-14	4.33764e-12	Uncharacterized protein LOK49_LG15G01948 [Camellia lanceoleosa]	A0A7J7FU64_CAMSI SubName: Full=Uncharacterized protein {ECO:0000313|EMBL:KAF5931188.1};	Uncharacterized protein LOK49_LG15G01948 [Camellia lanceoleosa]	GO:0009507,chloroplast; GO:0005575,cellular_component; GO:0005622,intracellular anatomical structure; GO:0005737,cytoplasm; GO:0009536,plastid; GO:0043226,organelle; GO:0043227,membrane-bounded organelle; GO:0043229,intracellular organelle; GO:0043231,intracellular membrane-bounded organelle; GO:0110165,cellular anatomical entity	--	PF09636.13:XkdW protein
LJ056680	1.63547	3.77791e-14	4.66758e-12	uncharacterized protein LOC114257741 [Camellia sinensis]	A0A4S4EXK9_CAMSI SubName: Full=Uncharacterized protein {ECO:0000313|EMBL:THG21790.1};	uncharacterized protein LOC114257741 [Camellia sinensis]	--	--	PF13431.9:Tetratricopeptide repeat
LJ080965	1.04266	4.52916e-14	5.57066e-12	uncharacterized protein LOC114280510 [Camellia sinensis]	A0A2R6RX38_ACTCC SubName: Full=Helicase {ECO:0000313|EMBL:PSS34593.1};	uncharacterized protein LOC114280510 [Camellia sinensis]	GO:0004386,helicase activity; GO:0003674,molecular_function; GO:0003824,catalytic activity; GO:0140640,catalytic activity, acting on a nucleic acid; GO:0140657,ATP-dependent activity	--	--
LJ002754	1.59532	4.82033e-14	5.90232e-12	cytochrome P450 71D10-like isoform X2 [Camellia sinensis]	A0A4S4DQM6_CAMSI SubName: Full=Uncharacterized protein {ECO:0000313|EMBL:THG05403.1};	cytochrome P450 71D10-like isoform X2 [Camellia sinensis]	GO:0020037,heme binding; GO:0005506,iron ion binding; GO:0004497,monooxygenase activity; GO:0016705,oxidoreductase activity, acting on paired donors, with incorporation or reduction of molecular oxygen; GO:0003674,molecular_function; GO:0005488,binding; GO:0046906,tetrapyrrole binding; GO:0097159,organic cyclic compound binding; GO:1901363,heterocyclic compound binding; GO:0043167,ion binding; GO…	Cytochrome P450 CYP2 subfamily	PF00067.25:Cytochrome P450
LJ116759	1.18482	4.99765e-14	6.09225e-12	uncharacterized protein LOC114305557 isoform X1 [Camellia sinensis]	A0A4S4E152_CAMSI SubName: Full=Uncharacterized protein {ECO:0000313|EMBL:THG09520.1};	uncharacterized protein LOC114305557 isoform X1 [Camellia sinensis]	--	--	--
LJ096627	1.57856	8.18242e-14	9.80033e-12	hypothetical protein LOK49_LG05G03656 [Camellia lanceoleosa]	A0A7J7HT11_CAMSI SubName: Full=Uncharacterized protein {ECO:0000313|EMBL:KAF5955789.1};	hypothetical protein LOK49_LG05G03656 [Camellia lanceoleosa]	--	--	--
LJ108499	1.58248	1.07683e-13	1.27307e-11	calcium uniporter protein 2, mitochondrial-like isoform X1 [Camellia sinensis]	A0A4V3WMX6_CAMSI RecName: Full=Calcium uniporter protein {ECO:0000256|RuleBase:RU367035};	calcium uniporter protein 2, mitochondrial-like isoform X1 [Camellia sinensis]	GO:0031305,integral component of mitochondrial inner membrane; GO:1990246,uniplex complex; GO:0005262,calcium channel activity; GO:0015292,uniporter activity; GO:0036444,calcium import into the mitochondrion; GO:0051560,mitochondrial calcium ion homeostasis; GO:0003674,molecular_function; GO:0005215,transporter activity; GO:0005216,ion channel activity; GO:0005261,cation channel activity; GO:0008…	Uncharacterized conserved protein	PF04678.16:Mitochondrial calcium uniporter
LJ069139	1.33902	1.29748e-13	1.52735e-11	probable trehalose-phosphate phosphatase F [Camellia sinensis]	A0A4S4DQH8_CAMSI RecName: Full=Trehalose 6-phosphate phosphatase {ECO:0000256|RuleBase:RU361117}; EC=3.1.3.12 {ECO:0000256|RuleBase:RU361117};	probable trehalose-phosphate phosphatase F [Camellia sinensis]	GO:0004805,trehalose-phosphatase activity; GO:0005992,trehalose biosynthetic process; GO:0003674,molecular_function; GO:0003824,catalytic activity; GO:0016787,hydrolase activity; GO:0016788,hydrolase activity, acting on ester bonds; GO:0016791,phosphatase activity; GO:0019203,carbohydrate phosphatase activity; GO:0042578,phosphoric ester hydrolase activity; GO:0005975,carbohydrate metabolic proce…	Trehalose-6-phosphate synthase component TPS1 and related subunits	PF02358.19:Trehalose-phosphatase
LJ019073	-3.27247	2.43245e-13	2.827e-11	hypothetical protein LOK49_LG09G00145 [Camellia lanceoleosa]	A0A7J7GUF5_CAMSI SubName: Full=Uncharacterized protein {ECO:0000313|EMBL:KAF5943571.1};	hypothetical protein LOK49_LG09G00145 [Camellia lanceoleosa]	--	--	PF04720.15:PDDEXK-like family of unknown function
LJ072995	1.00785	3.05511e-13	3.53568e-11	uncharacterized protein LOC114311704 [Camellia sinensis]	A0A7J7H745_CAMSI SubName: Full=Uncharacterized protein {ECO:0000313|EMBL:KAF5948367.1};	uncharacterized protein LOC114311704 [Camellia sinensis]	--	--	PF05623.15:Protein of unknown function (DUF789)
novel.4580	-1.6824	3.80847e-13	4.37181e-11	uncharacterized protein LOC114288460 isoform X1 [Camellia sinensis]	A0A4S4DS11_CAMSI SubName: Full=Uncharacterized protein {ECO:0000313|EMBL:THG05970.1};	uncharacterized protein LOC114288460 isoform X1 [Camellia sinensis]	--	--	PF03107.19:C1 domain
LJ096796	1.66115	3.80947e-13	4.37181e-11	chaperone protein dnaJ 11, chloroplastic-like [Camellia sinensis]	A0A7J0EPG9_9ERIC SubName: Full=Chaperone DnaJ-domain superfamily protein {ECO:0000313|EMBL:GFY87899.1};	chaperone protein dnaJ 11, chloroplastic-like [Camellia sinensis]	GO:0009507,chloroplast; GO:0009570,chloroplast stroma; GO:0005634,nucleus; GO:0009536,plastid; GO:0005575,cellular_component; GO:0005622,intracellular anatomical structure; GO:0005737,cytoplasm; GO:0043226,organelle; GO:0043227,membrane-bounded organelle; GO:0043229,intracellular organelle; GO:0043231,intracellular membrane-bounded organelle; GO:0110165,cellular anatomical entity; GO:0009532,plas…	Molecular chaperone (DnaJ superfamily)	PF00226.34:DnaJ domain
LJ087072	-1.35464	4.90876e-13	5.60989e-11	F-box/kelch-repeat protein SKIP25-like [Camellia sinensis]	A0A4S4D8T6_CAMSI SubName: Full=Uncharacterized protein {ECO:0000313|EMBL:THF98874.1};	F-box/kelch-repeat protein SKIP25-like [Camellia sinensis]	GO:0005634,nucleus; GO:0016567,protein ubiquitination; GO:0006807,nitrogen compound metabolic process; GO:0008150,biological_process; GO:0008152,metabolic process; GO:0019538,protein metabolic process; GO:0032446,protein modification by small protein conjugation; GO:0036211,protein modification process; GO:0043170,macromolecule metabolic process; GO:0043412,macromolecule modification; GO:0044238,…	FOG: Kelch repeat	PF13964.9:Kelch motif
LJ055112	1.75848	5.50269e-13	6.26257e-11	uncharacterized protein LOC114296094 [Camellia sinensis]	A0A4S4DDR1_CAMSI SubName: Full=Uncharacterized protein {ECO:0000313|EMBL:THG00802.1};	uncharacterized protein LOC114296094 [Camellia sinensis]	GO:0016021,integral component of membrane; GO:0005575,cellular_component; GO:0016020,membrane; GO:0031224,intrinsic component of membrane; GO:0110165,cellular anatomical entity	--	--
LJ119806	1.21633	5.65386e-13	6.40802e-11	lipoxygenase 7 [Camellia sinensis]	A0A2S1UFW3_CAMSI RecName: Full=Lipoxygenase {ECO:0000256|RuleBase:RU003975}; EC=1.13.11.- {ECO:0000256|RuleBase:RU003975};	lipoxygenase 7 [Camellia sinensis]	GO:0009570,chloroplast stroma; GO:0009534,chloroplast thylakoid; GO:0016165,linoleate 13S-lipoxygenase activity; GO:0046872,metal ion binding; GO:0016702,oxidoreductase activity, acting on single donors with incorporation of molecular oxygen, incorporation of two atoms of oxygen; GO:0006633,fatty acid biosynthetic process; GO:0034440,lipid oxidation; GO:0031408,oxylipin biosynthetic process; GO:0…	--	PF00305.22:Lipoxygenase
LJ045350	-1.32933	6.66402e-13	7.52184e-11	protein EXORDIUM-like 5 isoform X2 [Camellia sinensis]	A0A4S4D808_CAMSI SubName: Full=Uncharacterized protein {ECO:0000313|EMBL:THF98574.1};	protein EXORDIUM-like 5 isoform X2 [Camellia sinensis]	GO:0048046,apoplast; GO:0005615,extracellular space; GO:0005575,cellular_component; GO:0005576,extracellular region; GO:0110165,cellular anatomical entity	--	PF04674.15:Phosphate-induced protein 1 conserved region
LJ036419	1.30869	6.97916e-13	7.84527e-11	uncharacterized protein LOC114267104 [Camellia sinensis]	A0A4S4EJU7_CAMSI SubName: Full=Uncharacterized protein {ECO:0000313|EMBL:THG16841.1};	uncharacterized protein LOC114267104 [Camellia sinensis]	GO:0016021,integral component of membrane; GO:0005575,cellular_component; GO:0016020,membrane; GO:0031224,intrinsic component of membrane; GO:0110165,cellular anatomical entity	--	PF04450.15:Peptidase of plants and bacteria
LJ118019	2.50752	7.19484e-13	8.0547e-11	protein TIFY 5A-like [Camellia sinensis]	A0A7J7GX81_CAMSI RecName: Full=Tify domain-containing protein {ECO:0000259|PROSITE:PS51320};	protein TIFY 5A-like [Camellia sinensis]	GO:0005634,nucleus; GO:0006952,defense response; GO:0031347,regulation of defense response; GO:2000022,regulation of jasmonic acid mediated signaling pathway; GO:0009611,response to wounding; GO:0006950,response to stress; GO:0008150,biological_process; GO:0050896,response to stimulus; GO:0048583,regulation of response to stimulus; GO:0050789,regulation of biological process; GO:0065007,biologica…	--	PF06200.17:tify domain
LJ059723	1.04362	7.85485e-13	8.75784e-11	gamma conglutin 1-like [Camellia sinensis]	A0A7J7HG21_CAMSI SubName: Full=Uncharacterized protein {ECO:0000313|EMBL:KAF5950904.1};	gamma conglutin 1-like [Camellia sinensis]	GO:0048046,apoplast; GO:0004190,aspartic-type endopeptidase activity; GO:0006952,defense response; GO:0006508,proteolysis; GO:0003674,molecular_function; GO:0003824,catalytic activity; GO:0004175,endopeptidase activity; GO:0008233,peptidase activity; GO:0016787,hydrolase activity; GO:0070001,aspartic-type peptidase activity; GO:0140096,catalytic activity, acting on a protein; GO:0006950,response …	Aspartyl protease	PF14543.9:Xylanase inhibitor N-terminal
LJ043050	-1.2461	8.00256e-13	8.88641e-11	zinc finger protein ZAT10-like [Camellia sinensis]	A0A4S4EWQ2_CAMSI SubName: Full=Uncharacterized protein {ECO:0000313|EMBL:THG20826.1};	zinc finger protein ZAT10-like [Camellia sinensis]	GO:0005634,nucleus; GO:0003700,DNA-binding transcription factor activity; GO:0046872,metal ion binding; GO:0043565,sequence-specific DNA binding; GO:0000976,transcription cis-regulatory region binding; GO:0071456,cellular response to hypoxia; GO:0035264,multicellular organism growth; GO:0045892,negative regulation of DNA-templated transcription; GO:0010117,photoprotection; GO:0015979,photosynthes…	FOG: Zn-finger	PF13912.9:C2H2-type zinc finger
LJ098322	-1.18833	9.08484e-13	1.00475e-10	metalloendoproteinase 3-MMP-like [Camellia sinensis]	A0A4S4EG40_CAMSI RecName: Full=ZnMc domain-containing protein {ECO:0000259|SMART:SM00235};	metalloendoproteinase 3-MMP-like [Camellia sinensis]	GO:0031225,anchored component of membrane; GO:0031012,extracellular matrix; GO:0005886,plasma membrane; GO:0004222,metalloendopeptidase activity; GO:0008270,zinc ion binding; GO:0030574,collagen catabolic process; GO:0050832,defense response to fungus; GO:0030198,extracellular matrix organization; GO:0006508,proteolysis; GO:0003674,molecular_function; GO:0003824,catalytic activity; GO:0004175,end…	Gelatinase A and related matrix metalloproteases	PF00413.27:Matrixin
LJ111472	1.36219	1.0609e-12	1.16861e-10	protein CUP-SHAPED COTYLEDON 2-like [Camellia sinensis]	A0A4S4DSM2_CAMSI RecName: Full=NAC domain-containing protein {ECO:0000259|PROSITE:PS51005};	protein CUP-SHAPED COTYLEDON 2-like [Camellia sinensis]	GO:0005737,cytoplasm; GO:0016021,integral component of membrane; GO:0005634,nucleus; GO:0003677,DNA binding; GO:0003700,DNA-binding transcription factor activity; GO:0045893,positive regulation of DNA-templated transcription; GO:0009962,regulation of flavonoid biosynthetic process; GO:0009644,response to high light intensity; GO:0003674,molecular_function; GO:0003676,nucleic acid binding; GO:0005…	--	PF02365.18:No apical meristem (NAM) protein
LJ124246	1.70826	1.20939e-12	1.32685e-10	hypothetical protein HYC85_003856 [Camellia sinensis]	A0A7J7HWK6_CAMSI RecName: Full=1-deoxy-D-xylulose-5-phosphate synthase {ECO:0000256|ARBA:ARBA00013150}; EC=2.2.1.7 {ECO:0000256|ARBA:ARBA00013150};	hypothetical protein HYC85_003856 [Camellia sinensis]	GO:0009507,chloroplast; GO:0008661,1-deoxy-D-xylulose-5-phosphate synthase activity; GO:0046872,metal ion binding; GO:0052865,1-deoxy-D-xylulose 5-phosphate biosynthetic process; GO:0016114,terpenoid biosynthetic process; GO:0009228,thiamine biosynthetic process; GO:0003674,molecular_function; GO:0003824,catalytic activity; GO:0016740,transferase activity; GO:0016744,transketolase or transaldolas…	Transketolase	PF02780.23:Transketolase, C-terminal domain
LJ062830	1.73781	1.27936e-12	1.39247e-10	FCS-Like Zinc finger 17-like [Camellia sinensis]	A0A7J7FVI0_CAMSI RecName: Full=FLZ-type domain-containing protein {ECO:0000259|PROSITE:PS51795};	FCS-Like Zinc finger 17-like [Camellia sinensis]	GO:0005737,cytoplasm; GO:0005829,cytosol; GO:0005634,nucleus; GO:0046872,metal ion binding; GO:0009737,response to abscisic acid; GO:0034097,response to cytokine; GO:0009749,response to glucose; GO:1905582,response to mannose; GO:1902074,response to salt; GO:0042594,response to starvation; GO:0009744,response to sucrose; GO:0003674,molecular_function; GO:0005488,binding; GO:0043167,ion binding; G…	--	PF04570.17:zinc-finger of the FCS-type, C2-C2
LJ068643	-1.96766	1.3696e-12	1.4848e-10	ethylene-responsive transcription factor ERF054-like [Camellia sinensis]	A0A4S4EBS6_CAMSI RecName: Full=AP2/ERF domain-containing protein {ECO:0000259|PROSITE:PS51032};	ethylene-responsive transcription factor ERF054-like [Camellia sinensis]	GO:0005737,cytoplasm; GO:0005634,nucleus; GO:0003700,DNA-binding transcription factor activity; GO:0043565,sequence-specific DNA binding; GO:0000976,transcription cis-regulatory region binding; GO:0009873,ethylene-activated signaling pathway; GO:1900036,positive regulation of cellular response to heat; GO:0045893,positive regulation of DNA-templated transcription; GO:2000070,regulation of respons…	--	PF00847.23:AP2 domain
novel.3039	1.55647	1.39594e-12	1.50739e-10	thiamine-repressible mitochondrial transport protein THI74-like isoform X1 [Camellia sinensis]	A0A4S4EKU5_CAMSI SubName: Full=Uncharacterized protein {ECO:0000313|EMBL:THG17208.1};	thiamine-repressible mitochondrial transport protein THI74-like isoform X1 [Camellia sinensis]	GO:0016021,integral component of membrane; GO:0005575,cellular_component; GO:0016020,membrane; GO:0031224,intrinsic component of membrane; GO:0110165,cellular anatomical entity	Predicted membrane protein	PF00892.23:EamA-like transporter family
LJ055011	2.76185	1.81589e-12	1.94556e-10	hypothetical protein HYC85_013337 [Camellia sinensis]	A0A7J7H338_CAMSI RecName: Full=Fe2OG dioxygenase domain-containing protein {ECO:0000259|PROSITE:PS51471};	hypothetical protein HYC85_013337 [Camellia sinensis]	GO:0005829,cytosol; GO:0051213,dioxygenase activity; GO:0005506,iron ion binding; GO:0120091,jasmonic acid hydrolase; GO:0097237,cellular response to toxic substance; GO:0006952,defense response; GO:1900366,negative regulation of defense response to insect; GO:1900150,regulation of defense response to fungus; GO:2000022,regulation of jasmonic acid mediated signaling pathway; GO:0003674,molecular_…	Iron/ascorbate family oxidoreductases	PF14226.9:non-haem dioxygenase in morphine synthesis N-terminal
LJ048217	1.17884	1.99614e-12	2.1221e-10	plasma membrane-associated cation-binding protein 1-like [Camellia sinensis]	A0A7J7GV96_CAMSI SubName: Full=Uncharacterized protein {ECO:0000313|EMBL:KAF5944713.1};	plasma membrane-associated cation-binding protein 1-like [Camellia sinensis]	GO:0046658,anchored component of plasma membrane; GO:0005881,cytoplasmic microtubule; GO:0005829,cytosol; GO:0043657,host cell; GO:0000325,plant-type vacuole; GO:0005886,plasma membrane; GO:0009506,plasmodesma; GO:0005509,calcium ion binding; GO:0005516,calmodulin binding; GO:0005507,copper ion binding; GO:0008017,microtubule binding; GO:0005547,phosphatidylinositol-3,4,5-trisphosphate binding; G…	--	PF05558.15:DREPP plasma membrane polypeptide
LJ090170	1.04304	2.42268e-12	2.54595e-10	inositol-tetrakisphosphate 1-kinase 3-like isoform X1 [Camellia sinensis]	A0A7J7GFV8_CAMSI RecName: Full=Inositol-tetrakisphosphate 1-kinase {ECO:0000256|PIRNR:PIRNR038186}; EC=2.7.1.134 {ECO:0000256|PIRNR:PIRNR038186};	inositol-tetrakisphosphate 1-kinase 3-like isoform X1 [Camellia sinensis]	GO:0005737,cytoplasm; GO:0005634,nucleus; GO:0005524,ATP binding; GO:0047325,inositol tetrakisphosphate 1-kinase activity; GO:0052726,inositol-1,3,4-trisphosphate 5-kinase activity; GO:0052725,inositol-1,3,4-trisphosphate 6-kinase activity; GO:0000287,magnesium ion binding; GO:0052746,inositol phosphorylation; GO:0032957,inositol trisphosphate metabolic process; GO:0009611,response to wounding; G…	--	PF05770.14:Inositol 1,3,4-trisphosphate 5/6-kinase ATP-grasp domain
novel.2765	-1.08918	2.58471e-12	2.69556e-10	ATP sulfurylase 1, chloroplastic-like [Camellia sinensis]	A0A4S4DWV8_CAMSI RecName: Full=Sulfate adenylyltransferase {ECO:0000256|ARBA:ARBA00012391}; EC=2.7.7.4 {ECO:0000256|ARBA:ARBA00012391};	ATP sulfurylase 1, chloroplastic-like [Camellia sinensis]	GO:0009507,chloroplast; GO:0009570,chloroplast stroma; GO:0004020,adenylylsulfate kinase activity; GO:0005524,ATP binding; GO:0004781,sulfate adenylyltransferase (ATP) activity; GO:0070814,hydrogen sulfide biosynthetic process; GO:0046686,response to cadmium ion; GO:0001887,selenium compound metabolic process; GO:0000103,sulfate assimilation; GO:0003674,molecular_function; GO:0003824,catalytic ac…	ATP sulfurylase (sulfate adenylyltransferase)	PF01747.20:ATP-sulfurylase
LJ104989	-2.05711	2.64159e-12	2.74446e-10	ethylene-responsive transcription factor ERF109-like [Camellia sinensis]	A0A4S4EQ61_CAMSI RecName: Full=AP2/ERF domain-containing protein {ECO:0000259|PROSITE:PS51032};	ethylene-responsive transcription factor ERF109-like [Camellia sinensis]	GO:0005634,nucleus; GO:0003700,DNA-binding transcription factor activity; GO:0000976,transcription cis-regulatory region binding; GO:0051301,cell division; GO:0050832,defense response to fungus; GO:0009873,ethylene-activated signaling pathway; GO:0010087,phloem or xylem histogenesis; GO:0010928,regulation of auxin mediated signaling pathway; GO:0090357,regulation of tryptophan metabolic process; …	--	PF00847.23:AP2 domain
novel.2847	1.37275	2.69285e-12	2.78715e-10	hypothetical protein TEA_005898 [Camellia sinensis var. sinensis]	A0A4S4E6K5_CAMSI SubName: Full=Uncharacterized protein {ECO:0000313|EMBL:THG11651.1};	hypothetical protein TEA_005898 [Camellia sinensis var. sinensis]	GO:0016021,integral component of membrane; GO:0005575,cellular_component; GO:0016020,membrane; GO:0031224,intrinsic component of membrane; GO:0110165,cellular anatomical entity	--	--
LJ079722	1.61014	2.909e-12	2.99955e-10	chaperone protein dnaJ 11, chloroplastic-like [Camellia sinensis]	A0A7J0EPG9_9ERIC SubName: Full=Chaperone DnaJ-domain superfamily protein {ECO:0000313|EMBL:GFY87899.1};	chaperone protein dnaJ 11, chloroplastic-like [Camellia sinensis]	GO:0009507,chloroplast; GO:0009570,chloroplast stroma; GO:0005634,nucleus; GO:0009536,plastid; GO:0005575,cellular_component; GO:0005622,intracellular anatomical structure; GO:0005737,cytoplasm; GO:0043226,organelle; GO:0043227,membrane-bounded organelle; GO:0043229,intracellular organelle; GO:0043231,intracellular membrane-bounded organelle; GO:0110165,cellular anatomical entity; GO:0009532,plas…	Molecular chaperone (DnaJ superfamily)	PF00226.34:DnaJ domain
novel.3652	1.28851	3.43373e-12	3.52735e-10	hypothetical protein TEA_017337 [Camellia sinensis var. sinensis]	A0A4S4E821_CAMSI RecName: Full=DUF4050 domain-containing protein {ECO:0000259|Pfam:PF13259};	hypothetical protein TEA_017337 [Camellia sinensis var. sinensis]	--	--	--
LJ095270	1.27445	4.96567e-12	5.08203e-10	transcription factor bHLH35-like isoform X2 [Camellia sinensis]	A0A4S4E1G1_CAMSI RecName: Full=BHLH domain-containing protein {ECO:0000259|PROSITE:PS50888};	transcription factor bHLH35-like isoform X2 [Camellia sinensis]	GO:0005634,nucleus; GO:0003700,DNA-binding transcription factor activity; GO:0046983,protein dimerization activity; GO:0043565,sequence-specific DNA binding; GO:0006355,regulation of DNA-templated transcription; GO:0003674,molecular_function; GO:0140110,transcription regulator activity; GO:0005488,binding; GO:0005515,protein binding; GO:0003676,nucleic acid binding; GO:0003677,DNA binding; GO:009…	--	PF00010.29:Helix-loop-helix DNA-binding domain
LJ123108	1.15056	5.04901e-12	5.14811e-10	polygalacturonase inhibitor-like [Camellia sinensis]	A0A7J7H2F1_CAMSI RecName: Full=LRRNT_2 domain-containing protein {ECO:0000259|Pfam:PF08263};	polygalacturonase inhibitor-like [Camellia sinensis]	GO:0005576,extracellular region; GO:0016020,membrane; GO:0006952,defense response; GO:0006950,response to stress; GO:0008150,biological_process; GO:0050896,response to stimulus; GO:0005575,cellular_component; GO:0110165,cellular anatomical entity	--	PF13855.9:Leucine rich repeat
LJ039264	1.86106	5.92281e-12	6.0167e-10	aquaporin PIP2-4-like [Camellia sinensis]	A0A3G1VD03_CAMSI SubName: Full=Aquaporin protein PIP2-1 {ECO:0000313|EMBL:AYK03330.1};	aquaporin PIP2-4-like [Camellia sinensis]	GO:0016021,integral component of membrane; GO:0005886,plasma membrane; GO:0015250,water channel activity; GO:0003674,molecular_function; GO:0005215,transporter activity; GO:0005372,water transmembrane transporter activity; GO:0015267,channel activity; GO:0015318,inorganic molecular entity transmembrane transporter activity; GO:0022803,passive transmembrane transporter activity; GO:0022857,transme…	Aquaporin (major intrinsic protein family)	PF00230.23:Major intrinsic protein
LJ071040	1.79444	6.45668e-12	6.53483e-10	alpha carbonic anhydrase 7-like isoform X2 [Camellia sinensis]	A0A7J7GMM3_CAMSI RecName: Full=Carbonic anhydrase {ECO:0000256|ARBA:ARBA00012925, ECO:0000256|RuleBase:RU367011}; EC=4.2.1.1 {ECO:0000256|ARBA:ARBA00012925, ECO:0000256|RuleBase:RU367011};	alpha carbonic anhydrase 7-like isoform X2 [Camellia sinensis]	GO:0009570,chloroplast stroma; GO:0004089,carbonate dehydratase activity; GO:0016836,hydro-lyase activity; GO:0008270,zinc ion binding; GO:0006730,one-carbon metabolic process; GO:0003674,molecular_function; GO:0003824,catalytic activity; GO:0016829,lyase activity; GO:0016835,carbon-oxygen lyase activity; GO:0005488,binding; GO:0043167,ion binding; GO:0043169,cation binding; GO:0046872,metal ion …	Carbonic anhydrase	PF00194.24:Eukaryotic-type carbonic anhydrase
LJ102527	1.6503	7.90532e-12	7.88462e-10	chaperone protein dnaJ 11, chloroplastic-like [Camellia sinensis]	A0A7J7GTA4_CAMSI RecName: Full=J domain-containing protein {ECO:0000259|PROSITE:PS50076};	chaperone protein dnaJ 11, chloroplastic-like [Camellia sinensis]	GO:0009507,chloroplast; GO:0009570,chloroplast stroma; GO:0005634,nucleus; GO:0009536,plastid; GO:0005575,cellular_component; GO:0005622,intracellular anatomical structure; GO:0005737,cytoplasm; GO:0043226,organelle; GO:0043227,membrane-bounded organelle; GO:0043229,intracellular organelle; GO:0043231,intracellular membrane-bounded organelle; GO:0110165,cellular anatomical entity; GO:0009532,plas…	Molecular chaperone (DnaJ superfamily)	PF00226.34:DnaJ domain
LJ055173	1.48044	9.39969e-12	9.30739e-10	extensin-like [Camellia sinensis]	A0A4S4F056_CAMSI SubName: Full=Uncharacterized protein {ECO:0000313|EMBL:THG22783.1};	extensin-like [Camellia sinensis]	--	--	--
LJ009654	1.28853	1.01553e-11	1.00194e-09	Thioredoxin H1 [Camellia lanceoleosa]	A0A7J7GU51_CAMSI RecName: Full=Thioredoxin domain-containing protein {ECO:0000259|PROSITE:PS51352};	Thioredoxin H1 [Camellia lanceoleosa]	GO:0005829,cytosol; GO:0008047,enzyme activator activity; GO:0016671,oxidoreductase activity, acting on a sulfur group of donors, disulfide as acceptor; GO:0015035,protein-disulfide reductase activity; GO:0043085,positive regulation of catalytic activity; GO:0003674,molecular_function; GO:0030234,enzyme regulator activity; GO:0098772,molecular function regulator activity; GO:0003824,catalytic act…	Thioredoxin	PF00085.23:Thioredoxin
LJ076059	1.11271	1.05389e-11	1.03606e-09	zinc finger protein CONSTANS-LIKE 2-like [Camellia sinensis]	A0A7J7IB18_CAMSI SubName: Full=Uncharacterized protein {ECO:0000313|EMBL:KAF5961418.1};	zinc finger protein CONSTANS-LIKE 2-like [Camellia sinensis]	GO:0005634,nucleus; GO:0003677,DNA binding; GO:0003700,DNA-binding transcription factor activity; GO:0008270,zinc ion binding; GO:0009658,chloroplast organization; GO:0009909,regulation of flower development; GO:0003674,molecular_function; GO:0003676,nucleic acid binding; GO:0005488,binding; GO:0097159,organic cyclic compound binding; GO:1901363,heterocyclic compound binding; GO:0140110,transcrip…	GATA-4/5/6 transcription factors	PF06203.17:CCT motif
LJ073984	4.0849	1.09425e-11	1.07012e-09	cytochrome P450 81E8-like [Camellia sinensis]	A0A7J7IAD6_CAMSI SubName: Full=Uncharacterized protein {ECO:0000313|EMBL:KAF5961920.1};	cytochrome P450 81E8-like [Camellia sinensis]	GO:0016021,integral component of membrane; GO:0020037,heme binding; GO:0005506,iron ion binding; GO:0004497,monooxygenase activity; GO:0016705,oxidoreductase activity, acting on paired donors, with incorporation or reduction of molecular oxygen; GO:0003674,molecular_function; GO:0005488,binding; GO:0046906,tetrapyrrole binding; GO:0097159,organic cyclic compound binding; GO:1901363,heterocyclic c…	Cytochrome P450 CYP2 subfamily	PF00067.25:Cytochrome P450
LJ124804	1.11208	1.09634e-11	1.07012e-09	phosphoenolpyruvate carboxykinase (ATP)-like isoform X2 [Camellia sinensis]	A0A7J7HRA9_CAMSI RecName: Full=Phosphoenolpyruvate carboxykinase (ATP) {ECO:0000256|ARBA:ARBA00012363}; EC=4.1.1.49 {ECO:0000256|ARBA:ARBA00012363};	phosphoenolpyruvate carboxykinase (ATP)-like isoform X2 [Camellia sinensis]	GO:0005737,cytoplasm; GO:0005829,cytosol; GO:0005730,nucleolus; GO:0005524,ATP binding; GO:0046872,metal ion binding; GO:0004612,phosphoenolpyruvate carboxykinase (ATP) activity; GO:0016036,cellular response to phosphate starvation; GO:0050832,defense response to fungus; GO:0006094,gluconeogenesis; GO:0000166,nucleotide binding; GO:0003674,molecular_function; GO:0005488,binding; GO:0017076,purine…	--	PF01293.23:Phosphoenolpyruvate carboxykinase
LJ013853	1.22481	1.3007e-11	1.26509e-09	auxin early response protein GH3.1 [Camellia sinensis]	A0A1X9QDU0_CAMSI SubName: Full=Auxin early response protein GH3.1 {ECO:0000313|EMBL:ARQ20714.1};	auxin early response protein GH3.1 [Camellia sinensis]	GO:0005737,cytoplasm; GO:0016881,acid-amino acid ligase activity; GO:0009733,response to auxin; GO:0003674,molecular_function; GO:0003824,catalytic activity; GO:0016874,ligase activity; GO:0016879,ligase activity, forming carbon-nitrogen bonds; GO:0008150,biological_process; GO:0009719,response to endogenous stimulus; GO:0009725,response to hormone; GO:0010033,response to organic substance; GO:00…	--	PF03321.16:GH3 auxin-responsive promoter
LJ036486	1.63095	1.41472e-11	1.37113e-09	inactive receptor-like serine/threonine-protein kinase At2g40270 [Camellia sinensis]	A0A4S4DGX2_CAMSI RecName: Full=Protein kinase domain-containing protein {ECO:0000259|PROSITE:PS50011};	inactive receptor-like serine/threonine-protein kinase At2g40270 [Camellia sinensis]	GO:0012505,endomembrane system; GO:0016021,integral component of membrane; GO:0090406,pollen tube; GO:0005524,ATP binding; GO:0106310,protein serine kinase activity; GO:0004674,protein serine/threonine kinase activity; GO:0006468,protein phosphorylation; GO:0048765,root hair cell differentiation; GO:0000166,nucleotide binding; GO:0003674,molecular_function; GO:0005488,binding; GO:0017076,purine n…	--	PF07714.20:Protein tyrosine and serine/threonine kinase
LJ108856	1.08923	1.57211e-11	1.5183e-09	F-box/kelch-repeat protein At1g23390 [Camellia sinensis]	A0A4S4D8W8_CAMSI RecName: Full=F-box domain-containing protein {ECO:0000259|Pfam:PF12937};	F-box/kelch-repeat protein At1g23390 [Camellia sinensis]	GO:0005737,cytoplasm; GO:0005829,cytosol; GO:0005634,nucleus; GO:0043161,proteasome-mediated ubiquitin-dependent protein catabolic process; GO:0006508,proteolysis; GO:0006511,ubiquitin-dependent protein catabolic process; GO:0006807,nitrogen compound metabolic process; GO:0008150,biological_process; GO:0008152,metabolic process; GO:0009056,catabolic process; GO:0009057,macromolecule catabolic pro…	--	PF13964.9:Kelch motif
LJ088285	1.3323	1.79375e-11	1.72024e-09	C2 domain-containing protein At1g53590-like isoform X1 [Camellia sinensis]	A0A4S4F2T5_CAMSI SubName: Full=Uncharacterized protein {ECO:0000313|EMBL:THG23225.1};	C2 domain-containing protein At1g53590-like isoform X1 [Camellia sinensis]	GO:0016021,integral component of membrane; GO:0000325,plant-type vacuole; GO:0008289,lipid binding; GO:0046872,metal ion binding; GO:0006869,lipid transport; GO:0003674,molecular_function; GO:0005488,binding; GO:0043167,ion binding; GO:0043169,cation binding; GO:0006810,transport; GO:0008150,biological_process; GO:0010876,lipid localization; GO:0033036,macromolecule localization; GO:0051179,local…	Ca2+-dependent lipid-binding protein CLB1/vesicle protein vp115/Granuphilin A, contains C2 domain	PF00168.33:C2 domain
LJ109200	1.06804	1.96552e-11	1.87189e-09	remorin-like [Camellia sinensis]	A0A7J7HK99_CAMSI SubName: Full=Uncharacterized protein {ECO:0000313|EMBL:KAF5953322.1};	remorin-like [Camellia sinensis]	GO:0005886,plasma membrane; GO:0048032,galacturonate binding; GO:0007267,cell-cell signaling; GO:0003674,molecular_function; GO:0005488,binding; GO:0031406,carboxylic acid binding; GO:0033293,monocarboxylic acid binding; GO:0043167,ion binding; GO:0043168,anion binding; GO:0007154,cell communication; GO:0008150,biological_process; GO:0009987,cellular process; GO:0023052,signaling; GO:0005575,cell…	--	PF03763.16:Remorin, C-terminal region
LJ011626	-1.12667	2.00862e-11	1.90631e-09	serine acetyltransferase 1, chloroplastic-like [Camellia sinensis]	A0A7J7HAA5_CAMSI RecName: Full=Serine O-acetyltransferase {ECO:0000256|ARBA:ARBA00013266}; EC=2.3.1.30 {ECO:0000256|ARBA:ARBA00013266};	serine acetyltransferase 1, chloroplastic-like [Camellia sinensis]	GO:0009507,chloroplast; GO:0005829,cytosol; GO:0005634,nucleus; GO:0009001,serine O-acetyltransferase activity; GO:0009970,cellular response to sulfate starvation; GO:0006535,cysteine biosynthetic process from serine; GO:0003674,molecular_function; GO:0003824,catalytic activity; GO:0008374,O-acyltransferase activity; GO:0016407,acetyltransferase activity; GO:0016412,serine O-acyltransferase activ…	Serine O-acetyltransferase	PF06426.17:Serine acetyltransferase, N-terminal
LJ114350	-1.05683	2.06455e-11	1.95264e-09	probable L-type lectin-domain containing receptor kinase II.1 [Camellia sinensis]	A0A4S4EBJ4_CAMSI RecName: Full=Protein kinase domain-containing protein {ECO:0000259|PROSITE:PS50011};	probable L-type lectin-domain containing receptor kinase II.1 [Camellia sinensis]	GO:0016021,integral component of membrane; GO:0005886,plasma membrane; GO:0005524,ATP binding; GO:0030246,carbohydrate binding; GO:0106310,protein serine kinase activity; GO:0004675,transmembrane receptor protein serine/threonine kinase activity; GO:1901001,negative regulation of response to salt stress; GO:0006468,protein phosphorylation; GO:0000166,nucleotide binding; GO:0003674,molecular_funct…	--	PF00139.22:Legume lectin domain
LJ018537	1.13205	2.07676e-11	1.95743e-09	1-aminocyclopropane-1-carboxylate oxidase-like [Camellia sinensis]	A0A7J7HAJ0_CAMSI RecName: Full=Fe2OG dioxygenase domain-containing protein {ECO:0000259|PROSITE:PS51471};	1-aminocyclopropane-1-carboxylate oxidase-like [Camellia sinensis]	GO:0009815,1-aminocyclopropane-1-carboxylate oxidase activity; GO:0031418,L-ascorbic acid binding; GO:0046872,metal ion binding; GO:0016705,oxidoreductase activity, acting on paired donors, with incorporation or reduction of molecular oxygen; GO:0009693,ethylene biosynthetic process; GO:0009835,fruit ripening; GO:0003674,molecular_function; GO:0003824,catalytic activity; GO:0004497,monooxygenase …	Iron/ascorbate family oxidoreductases	PF03171.23:2OG-Fe(II) oxygenase superfamily
LJ100450	1.10583	2.527e-11	2.37365e-09	uncharacterized protein LOC114285047 isoform X1 [Camellia sinensis]	A0A4S4DWN7_CAMSI SubName: Full=Uncharacterized protein {ECO:0000313|EMBL:THG07783.1};	uncharacterized protein LOC114285047 isoform X1 [Camellia sinensis]	GO:0016021,integral component of membrane; GO:0005575,cellular_component; GO:0016020,membrane; GO:0031224,intrinsic component of membrane; GO:0110165,cellular anatomical entity	Junctional membrane complex protein Junctophilin and related MORN repeat proteins	PF02493.23:MORN repeat
LJ007035	2.00648	2.95696e-11	2.74928e-09	peroxidase N1-like [Camellia sinensis]	A0A7J7HG84_CAMSI RecName: Full=Peroxidase {ECO:0000256|ARBA:ARBA00012313, ECO:0000256|RuleBase:RU362060}; EC=1.11.1.7 {ECO:0000256|ARBA:ARBA00012313, ECO:0000256|RuleBase:RU362060};	peroxidase N1-like [Camellia sinensis]	GO:0005576,extracellular region; GO:0009505,plant-type cell wall; GO:0020037,heme binding; GO:0046872,metal ion binding; GO:0004601,peroxidase activity; GO:0042744,hydrogen peroxide catabolic process; GO:0006979,response to oxidative stress; GO:0003674,molecular_function; GO:0005488,binding; GO:0046906,tetrapyrrole binding; GO:0097159,organic cyclic compound binding; GO:1901363,heterocyclic compo…	--	PF00141.26:Peroxidase
LJ125986	1.71384	3.07554e-11	2.84027e-09	glutaredoxin-C9-like isoform X2 [Camellia sinensis]	A0A7J7GSR9_CAMSI RecName: Full=Glutaredoxin domain-containing protein {ECO:0000259|Pfam:PF00462};	glutaredoxin-C9-like isoform X2 [Camellia sinensis]	GO:0005737,cytoplasm; GO:0005634,nucleus; GO:0097573,glutathione oxidoreductase activity; GO:0009867,jasmonic acid mediated signaling pathway; GO:0000122,negative regulation of transcription by RNA polymerase II; GO:0009751,response to salicylic acid; GO:0009863,salicylic acid mediated signaling pathway; GO:0003674,molecular_function; GO:0003824,catalytic activity; GO:0015035,protein-disulfide re…	Glutaredoxin and related proteins	PF00462.27:Glutaredoxin
LJ030747	-1.37456	3.23288e-11	2.9656e-09	--	--	--	--	--	--
LJ074833	1.04925	3.30168e-11	3.01862e-09	sulfite exporter TauE/SafE family protein 4 [Camellia sinensis]	A0A7J7HP21_CAMSI SubName: Full=Uncharacterized protein {ECO:0000313|EMBL:KAF5953951.1};	sulfite exporter TauE/SafE family protein 4 [Camellia sinensis]	GO:0031464,Cul4A-RING E3 ubiquitin ligase complex; GO:0016021,integral component of membrane; GO:0016567,protein ubiquitination; GO:0006807,nitrogen compound metabolic process; GO:0008150,biological_process; GO:0008152,metabolic process; GO:0019538,protein metabolic process; GO:0032446,protein modification by small protein conjugation; GO:0036211,protein modification process; GO:0043170,macromole…	--	PF01925.22:Sulfite exporter TauE/SafE
LJ074506	-1.40086	3.5726e-11	3.25546e-09	protein EXORDIUM-like [Camellia sinensis]	A0A4V3WKV0_CAMSI SubName: Full=Uncharacterized protein {ECO:0000313|EMBL:THG02307.1};	protein EXORDIUM-like [Camellia sinensis]	GO:0048046,apoplast; GO:0005615,extracellular space; GO:0005575,cellular_component; GO:0005576,extracellular region; GO:0110165,cellular anatomical entity	--	PF04674.15:Phosphate-induced protein 1 conserved region
LJ073398	-1.09358	3.72811e-11	3.38591e-09	hypothetical protein LOK49_LG06G01736 [Camellia lanceoleosa]	A0A5B7ACG5_DAVIN SubName: Full=Uncharacterized protein {ECO:0000313|EMBL:MPA54347.1}; Flags: Fragment;	hypothetical protein LOK49_LG06G01736 [Camellia lanceoleosa]	--	--	--
novel.3528	-1.55363	4.90188e-11	4.43725e-09	uncharacterized protein LOC114308215 [Camellia sinensis]	A0A7J7FWP0_CAMSI SubName: Full=Uncharacterized protein {ECO:0000313|EMBL:KAF5932765.1};	uncharacterized protein LOC114308215 [Camellia sinensis]	--	--	PF20167.1:Putative plant transposon protein
LJ008851	-2.47014	5.75877e-11	5.19577e-09	Protein EXORDIUM [Camellia lanceoleosa]	A0A4S4EDS8_CAMSI SubName: Full=Uncharacterized protein {ECO:0000313|EMBL:THG13865.1};	Protein EXORDIUM [Camellia lanceoleosa]	GO:0048046,apoplast; GO:0005615,extracellular space; GO:0005575,cellular_component; GO:0005576,extracellular region; GO:0110165,cellular anatomical entity	--	PF04674.15:Phosphate-induced protein 1 conserved region
LJ058568	1.13136	6.03812e-11	5.42995e-09	monothiol glutaredoxin-S2-like [Camellia sinensis]	A0A7J7GDB2_CAMSI RecName: Full=Glutaredoxin domain-containing protein {ECO:0000259|Pfam:PF00462};	monothiol glutaredoxin-S2-like [Camellia sinensis]	GO:0005737,cytoplasm; GO:0051537,2 iron, 2 sulfur cluster binding; GO:0097573,glutathione oxidoreductase activity; GO:0046872,metal ion binding; GO:0000122,negative regulation of transcription by RNA polymerase II; GO:0003674,molecular_function; GO:0005488,binding; GO:0051536,iron-sulfur cluster binding; GO:0051540,metal cluster binding; GO:0003824,catalytic activity; GO:0015035,protein-disulfide…	Glutaredoxin and related proteins	PF00462.27:Glutaredoxin
LJ039406	-1.01205	6.9597e-11	6.23826e-09	disease resistance protein RPM1-like [Camellia sinensis]	A0A4V3WKJ9_CAMSI SubName: Full=Uncharacterized protein {ECO:0000313|EMBL:THG01137.1};	disease resistance protein RPM1-like [Camellia sinensis]	GO:0012505,endomembrane system; GO:0019897,extrinsic component of plasma membrane; GO:0005886,plasma membrane; GO:0043531,ADP binding; GO:0005524,ATP binding; GO:0000166,nucleotide binding; GO:0009626,plant-type hypersensitive response; GO:0003674,molecular_function; GO:0005488,binding; GO:0017076,purine nucleotide binding; GO:0030554,adenyl nucleotide binding; GO:0032553,ribonucleotide binding; …	Apoptotic ATPase	PF00931.25:NB-ARC domain
LJ072933	-1.20228	7.15348e-11	6.39106e-09	hypothetical protein HYC85_020239 [Camellia sinensis]	A0A7J7GQ34_CAMSI RecName: Full=Receptor-like serine/threonine-protein kinase {ECO:0000256|PIRNR:PIRNR000641}; EC=2.7.11.1 {ECO:0000256|PIRNR:PIRNR000641};	hypothetical protein HYC85_020239 [Camellia sinensis]	GO:0016021,integral component of membrane; GO:0005886,plasma membrane; GO:0005524,ATP binding; GO:0005516,calmodulin binding; GO:0030246,carbohydrate binding; GO:0106310,protein serine kinase activity; GO:0004674,protein serine/threonine kinase activity; GO:0031625,ubiquitin protein ligase binding; GO:0006468,protein phosphorylation; GO:0048544,recognition of pollen; GO:0000166,nucleotide binding…	--	PF00069.28:Protein kinase domain
LJ117545	-1.71938	7.22783e-11	6.43653e-09	protein NDR1-like [Camellia sinensis]	A0A4S4DTR0_CAMSI RecName: Full=LEA_2 domain-containing protein {ECO:0000259|Pfam:PF03168};	protein NDR1-like [Camellia sinensis]	GO:0016021,integral component of membrane; GO:0098542,defense response to other organism; GO:0006950,response to stress; GO:0006952,defense response; GO:0008150,biological_process; GO:0009605,response to external stimulus; GO:0009607,response to biotic stimulus; GO:0043207,response to external biotic stimulus; GO:0044419,biological process involved in interspecies interaction between organisms; G…	--	PF03168.16:Late embryogenesis abundant protein
LJ055114	1.29084	9.67957e-11	8.59195e-09	hypothetical protein HYC85_012165 [Camellia sinensis]	A0A7J7HB59_CAMSI RecName: Full=Protein kinase domain-containing protein {ECO:0000259|PROSITE:PS50011};	hypothetical protein HYC85_012165 [Camellia sinensis]	GO:0000307,cyclin-dependent protein kinase holoenzyme complex; GO:0005634,nucleus; GO:0005524,ATP binding; GO:0004693,cyclin-dependent protein serine/threonine kinase activity; GO:0008353,RNA polymerase II CTD heptapeptide repeat kinase activity; GO:0070816,phosphorylation of RNA polymerase II C-terminal domain; GO:0032968,positive regulation of transcription elongation by RNA polymerase II; GO:0…	Cdc2-related protein kinase	PF00069.28:Protein kinase domain
LJ090544	1.77394	1.04039e-10	9.14607e-09	(-)-germacrene D synthase-like [Camellia sinensis]	A0A4V3WPL7_CAMSI SubName: Full=Uncharacterized protein {ECO:0000313|EMBL:THG16907.1};	(-)-germacrene D synthase-like [Camellia sinensis]	GO:0005737,cytoplasm; GO:0034004,germacradienol synthase activity; GO:0052577,germacrene-D synthase activity; GO:0000287,magnesium ion binding; GO:0016102,diterpenoid biosynthetic process; GO:0003674,molecular_function; GO:0003824,catalytic activity; GO:0016829,lyase activity; GO:0016835,carbon-oxygen lyase activity; GO:0016838,carbon-oxygen lyase activity, acting on phosphates; GO:0010333,terpen…	--	PF03936.19:Terpene synthase family, metal binding domain
LJ047857	2.91849	1.04649e-10	9.17032e-09	uncharacterized protein LOC114258283 isoform X2 [Camellia sinensis]	A0A7J7HRY2_CAMSI SubName: Full=Uncharacterized protein {ECO:0000313|EMBL:KAF5955622.1};	uncharacterized protein LOC114258283 isoform X2 [Camellia sinensis]	GO:0005634,nucleus; GO:0045892,negative regulation of DNA-templated transcription; GO:0042752,regulation of circadian rhythm; GO:2000028,regulation of photoperiodism, flowering; GO:0009737,response to abscisic acid; GO:0009646,response to absence of light; GO:0009637,response to blue light; GO:0009409,response to cold; GO:0010114,response to red light; GO:0009615,response to virus; GO:0048511,rhy…	--	--
LJ119263	1.04087	1.05718e-10	9.23454e-09	uncharacterized protein LOC114313234 isoform X2 [Camellia sinensis]	A0A7J7G786_CAMSI RecName: Full=Hydrolase_4 domain-containing protein {ECO:0000259|Pfam:PF12146};	uncharacterized protein LOC114313234 isoform X2 [Camellia sinensis]	GO:0005783,endoplasmic reticulum; GO:0005794,Golgi apparatus; GO:0016020,membrane; GO:0005634,nucleus; GO:0005886,plasma membrane; GO:0009506,plasmodesma; GO:0003846,2-acylglycerol O-acyltransferase activity; GO:0090430,caffeoyl-CoA: alcohol caffeoyl transferase activity; GO:0016787,hydrolase activity; GO:0016298,lipase activity; GO:0004622,lysophospholipase activity; GO:0009809,lignin biosynthet…	Lysophospholipase	PF12146.11:Serine aminopeptidase, S33
LJ053498	1.23745	1.36818e-10	1.1838e-08	hypothetical protein TEA_014409 [Camellia sinensis var. sinensis]	A0A4S4EZ69_CAMSI RecName: Full=Protein kinase domain-containing protein {ECO:0000259|PROSITE:PS50011};	hypothetical protein TEA_014409 [Camellia sinensis var. sinensis]	GO:0016021,integral component of membrane; GO:0005886,plasma membrane; GO:0005524,ATP binding; GO:0042802,identical protein binding; GO:0042277,peptide binding; GO:0001653,peptide receptor activity; GO:0004672,protein kinase activity; GO:0106310,protein serine kinase activity; GO:0004674,protein serine/threonine kinase activity; GO:0045087,innate immune response; GO:0046777,protein autophosphoryl…	--	PF00069.28:Protein kinase domain
novel.5093	2.21763	1.99784e-10	1.70706e-08	hypothetical protein HYC85_026755 [Camellia sinensis]	A0A7J7G8H0_CAMSI SubName: Full=Uncharacterized protein {ECO:0000313|EMBL:KAF5935626.1};	hypothetical protein HYC85_026755 [Camellia sinensis]	--	--	--
LJ029244	-2.18408	2.02587e-10	1.72029e-08	hypothetical protein LOK49_LG07G01839 [Camellia lanceoleosa]	G0Z055_CAMSI RecName: Full=Xyloglucan endotransglucosylase/hydrolase {ECO:0000256|RuleBase:RU361120}; EC=2.4.1.207 {ECO:0000256|RuleBase:RU361120};	hypothetical protein LOK49_LG07G01839 [Camellia lanceoleosa]	GO:0048046,apoplast; GO:0004553,hydrolase activity, hydrolyzing O-glycosyl compounds; GO:0016762,xyloglucan:xyloglucosyl transferase activity; GO:0042546,cell wall biogenesis; GO:0071555,cell wall organization; GO:0009835,fruit ripening; GO:0010411,xyloglucan metabolic process; GO:0003674,molecular_function; GO:0003824,catalytic activity; GO:0016787,hydrolase activity; GO:0016798,hydrolase activi…	--	PF00722.24:Glycosyl hydrolases family 16
LJ068628	1.76556	2.27341e-10	1.91862e-08	hypothetical protein HYC85_003544 [Camellia sinensis]	A0A7J7HUK4_CAMSI SubName: Full=Uncharacterized protein {ECO:0000313|EMBL:KAF5956319.1};	hypothetical protein HYC85_003544 [Camellia sinensis]	--	--	--
LJ077640	1.1819	2.39754e-10	2.01717e-08	hypothetical protein LOK49_LG13G00893 [Camellia lanceoleosa]	A0A4S4EAZ4_CAMSI RecName: Full=LRAT domain-containing protein {ECO:0000259|PROSITE:PS51934};	hypothetical protein LOK49_LG13G00893 [Camellia lanceoleosa]	GO:0005737,cytoplasm; GO:0071284,cellular response to lead ion; GO:0015692,lead ion transport; GO:0046938,phytochelatin biosynthetic process; GO:0010288,response to lead ion; GO:0008150,biological_process; GO:0009987,cellular process; GO:0010035,response to inorganic substance; GO:0010038,response to metal ion; GO:0042221,response to chemical; GO:0050896,response to stimulus; GO:0051716,cellular …	--	PF04970.16:Lecithin retinol acyltransferase
LJ008859	-1.1496	2.92423e-10	2.45278e-08	protein EXORDIUM-like [Camellia sinensis]	A0A4S4D1V2_CAMSI SubName: Full=Uncharacterized protein {ECO:0000313|EMBL:THF96098.1};	protein EXORDIUM-like [Camellia sinensis]	GO:0048046,apoplast; GO:0005615,extracellular space; GO:0005575,cellular_component; GO:0005576,extracellular region; GO:0110165,cellular anatomical entity	--	PF04674.15:Phosphate-induced protein 1 conserved region
LJ008856	-2.23044	3.43632e-10	2.8561e-08	hypothetical protein, partial [Camellia sinensis]	W8QHK3_CAMSI SubName: Full=Uncharacterized protein {ECO:0000313|EMBL:AHL69787.1}; Flags: Fragment;	hypothetical protein, partial [Camellia sinensis]	GO:0048046,apoplast; GO:0005615,extracellular space; GO:0005575,cellular_component; GO:0005576,extracellular region; GO:0110165,cellular anatomical entity	--	PF04674.15:Phosphate-induced protein 1 conserved region
LJ089185	1.04189	5.21445e-10	4.28209e-08	alanine--glyoxylate aminotransferase 2 homolog 2, mitochondrial-like isoform X1 [Camellia sinensis]	A0A7J7FQU0_CAMSI SubName: Full=Uncharacterized protein {ECO:0000313|EMBL:KAF5929988.1};	alanine--glyoxylate aminotransferase 2 homolog 2, mitochondrial-like isoform X1 [Camellia sinensis]	GO:0005739,mitochondrion; GO:0008453,alanine-glyoxylate transaminase activity; GO:0030170,pyridoxal phosphate binding; GO:0043562,cellular response to nitrogen levels; GO:0009853,photorespiration; GO:0003674,molecular_function; GO:0003824,catalytic activity; GO:0008483,transaminase activity; GO:0016740,transferase activity; GO:0016769,transferase activity, transferring nitrogenous groups; GO:0005…	Alanine-glyoxylate aminotransferase AGT2	PF00202.24:Aminotransferase class-III
LJ049459	2.42749	6.17376e-10	5.05474e-08	WRKY transcription factor 23-like [Camellia sinensis]	A0A4S4DPR7_CAMSI RecName: Full=WRKY transcription factor {ECO:0000256|PIRNR:PIRNR038130};	WRKY transcription factor 23-like [Camellia sinensis]	GO:0005634,nucleus; GO:0003700,DNA-binding transcription factor activity; GO:1990837,sequence-specific double-stranded DNA binding; GO:0045893,positive regulation of DNA-templated transcription; GO:0010228,vegetative to reproductive phase transition of meristem; GO:0003674,molecular_function; GO:0140110,transcription regulator activity; GO:0003676,nucleic acid binding; GO:0003677,DNA binding; GO:…	--	PF03106.18:WRKY DNA -binding domain
LJ088216	-1.83025	6.23646e-10	5.09088e-08	ethylene-responsive transcription factor ERF017-like [Camellia sinensis]	A0A7J7HVE9_CAMSI RecName: Full=AP2/ERF domain-containing protein {ECO:0000259|PROSITE:PS51032};	ethylene-responsive transcription factor ERF017-like [Camellia sinensis]	GO:0005634,nucleus; GO:0003700,DNA-binding transcription factor activity; GO:0000976,transcription cis-regulatory region binding; GO:0009873,ethylene-activated signaling pathway; GO:0003674,molecular_function; GO:0140110,transcription regulator activity; GO:0001067,transcription regulatory region nucleic acid binding; GO:0003676,nucleic acid binding; GO:0003677,DNA binding; GO:0003690,double-stra…	--	PF00847.23:AP2 domain
LJ018100	-1.28301	7.05194e-10	5.7225e-08	hypothetical protein HYC85_018814 [Camellia sinensis]	A0A7J7GWA3_CAMSI SubName: Full=Uncharacterized protein {ECO:0000313|EMBL:KAF5944737.1};	hypothetical protein HYC85_018814 [Camellia sinensis]	GO:0005634,nucleus; GO:0003700,DNA-binding transcription factor activity; GO:0000976,transcription cis-regulatory region binding; GO:0010087,phloem or xylem histogenesis; GO:0010119,regulation of stomatal movement; GO:0048364,root development; GO:0010214,seed coat development; GO:0010089,xylem development; GO:0003674,molecular_function; GO:0140110,transcription regulator activity; GO:0001067,tran…	Transcription factor, Myb superfamily	PF00249.34:Myb-like DNA-binding domain
LJ075959	-1.0648	7.4564e-10	6.03287e-08	hypothetical protein HYC85_030307 [Camellia sinensis]	A0A7J7G4D4_CAMSI SubName: Full=Uncharacterized protein {ECO:0000313|EMBL:KAF5934136.1};	hypothetical protein HYC85_030307 [Camellia sinensis]	GO:0005634,nucleus; GO:0003700,DNA-binding transcription factor activity; GO:0008270,zinc ion binding; GO:0006355,regulation of DNA-templated transcription; GO:0003674,molecular_function; GO:0140110,transcription regulator activity; GO:0005488,binding; GO:0043167,ion binding; GO:0043169,cation binding; GO:0046872,metal ion binding; GO:0046914,transition metal ion binding; GO:0006139,nucleobase-co…	GATA-4/5/6 transcription factors	PF06203.17:CCT motif
LJ112584	1.08958	7.49768e-10	6.04842e-08	cellulose synthase A catalytic subunit 5 [UDP-forming]	A0A7J7I626_CAMSI RecName: Full=Cellulose synthase {ECO:0000256|RuleBase:RU361116}; EC=2.4.1.12 {ECO:0000256|RuleBase:RU361116};	cellulose synthase A catalytic subunit 5 [UDP-forming]	GO:0016021,integral component of membrane; GO:0005886,plasma membrane; GO:0016760,cellulose synthase (UDP-forming) activity; GO:0016759,cellulose synthase activity; GO:0046872,metal ion binding; GO:0071555,cell wall organization; GO:0030244,cellulose biosynthetic process; GO:0009833,plant-type primary cell wall biogenesis; GO:0003674,molecular_function; GO:0003824,catalytic activity; GO:0008194,U…	--	PF03552.17:Cellulose synthase
novel.345	-1.36796	7.72995e-10	6.19933e-08	disease resistance RPP13-like protein 4 [Camellia sinensis]	A0A4S4D4M2_CAMSI SubName: Full=Uncharacterized protein {ECO:0000313|EMBL:THF97282.1};	disease resistance RPP13-like protein 4 [Camellia sinensis]	GO:0006952,defense response; GO:0006950,response to stress; GO:0008150,biological_process; GO:0050896,response to stimulus	--	PF12799.10:Leucine Rich repeats (2 copies)
LJ023049	-1.54086	7.98208e-10	6.36432e-08	uncharacterized protein LOC118344254 [Juglans regia]	A0A6P9DXA8_JUGRE SubName: Full=uncharacterized protein LOC118344254 {ECO:0000313|RefSeq:XP_035540300.1};	uncharacterized protein LOC118344254 [Juglans regia]	GO:0004190,aspartic-type endopeptidase activity; GO:0004519,endonuclease activity; GO:0003676,nucleic acid binding; GO:0003964,RNA-directed DNA polymerase activity; GO:0008270,zinc ion binding; GO:0015074,DNA integration; GO:0006508,proteolysis; GO:0003674,molecular_function; GO:0003824,catalytic activity; GO:0004175,endopeptidase activity; GO:0008233,peptidase activity; GO:0016787,hydrolase acti…	FOG: Transposon-encoded proteins with TYA, reverse transcriptase, integrase domains in various combinations	PF07727.17:Reverse transcriptase (RNA-dependent DNA polymerase)
LJ015613	1.52811	8.65743e-10	6.88278e-08	F-box protein At1g78280 [Camellia sinensis]	A0A7J7HR38_CAMSI SubName: Full=Uncharacterized protein {ECO:0000313|EMBL:KAF5955320.1};	F-box protein At1g78280 [Camellia sinensis]	GO:0005737,cytoplasm; GO:0005575,cellular_component; GO:0005622,intracellular anatomical structure; GO:0110165,cellular anatomical entity	Phosphatidylserine-specific receptor PtdSerR, contains JmjC domain	PF13621.9:Cupin-like domain
LJ053139	1.33371	8.7162e-10	6.90948e-08	probable WRKY transcription factor 30 [Camellia sinensis]	A0A4S4D8E5_CAMSI RecName: Full=WRKY domain-containing protein {ECO:0000259|PROSITE:PS50811};	probable WRKY transcription factor 30 [Camellia sinensis]	GO:0009507,chloroplast; GO:0005634,nucleus; GO:0003677,DNA binding; GO:0003700,DNA-binding transcription factor activity; GO:0000976,transcription cis-regulatory region binding; GO:0042742,defense response to bacterium; GO:0010150,leaf senescence; GO:0045893,positive regulation of DNA-templated transcription; GO:0031347,regulation of defense response; GO:2000022,regulation of jasmonic acid mediat…	--	PF03106.18:WRKY DNA -binding domain
LJ015827	1.46524	9.09367e-10	7.18793e-08	calcium-transporting ATPase 2, plasma membrane-type [Camellia sinensis]	A0A4S4D0C9_CAMSI RecName: Full=Calcium-transporting ATPase {ECO:0000256|RuleBase:RU361146}; EC=7.2.2.10 {ECO:0000256|RuleBase:RU361146};	calcium-transporting ATPase 2, plasma membrane-type [Camellia sinensis]	GO:0005783,endoplasmic reticulum; GO:0005789,endoplasmic reticulum membrane; GO:0005887,integral component of plasma membrane; GO:0043231,intracellular membrane-bounded organelle; GO:0016020,membrane; GO:0005524,ATP binding; GO:0016887,ATP hydrolysis activity; GO:0019829,ATPase-coupled cation transmembrane transporter activity; GO:0015085,calcium ion transmembrane transporter activity; GO:0005516…	Calcium transporting ATPase	PF00689.24:Cation transporting ATPase, C-terminus
LJ029698	1.07893	1.08156e-09	8.47572e-08	isoeugenol synthase 1-like [Camellia sinensis]	A0A4S4E0K6_CAMSI RecName: Full=NmrA domain-containing protein {ECO:0000259|Pfam:PF05368};	isoeugenol synthase 1-like [Camellia sinensis]	GO:0000166,nucleotide binding; GO:0016491,oxidoreductase activity; GO:0007623,circadian rhythm; GO:0009699,phenylpropanoid biosynthetic process; GO:0003674,molecular_function; GO:0005488,binding; GO:0036094,small molecule binding; GO:0097159,organic cyclic compound binding; GO:1901265,nucleoside phosphate binding; GO:1901363,heterocyclic compound binding; GO:0003824,catalytic activity; GO:0008150…	--	PF05368.16:NmrA-like family
LJ055185	-1.53837	1.52145e-09	1.1722e-07	AP2-like ethylene-responsive transcription factor At1g16060 isoform X1 [Camellia sinensis]	A0A4S4F1K8_CAMSI SubName: Full=Uncharacterized protein {ECO:0000313|EMBL:THG22785.1};	AP2-like ethylene-responsive transcription factor At1g16060 isoform X1 [Camellia sinensis]	GO:0005634,nucleus; GO:0003677,DNA binding; GO:0003700,DNA-binding transcription factor activity; GO:0000981,DNA-binding transcription factor activity, RNA polymerase II-specific; GO:0009873,ethylene-activated signaling pathway; GO:0010187,negative regulation of seed germination; GO:1901959,positive regulation of cutin biosynthetic process; GO:0045723,positive regulation of fatty acid biosyntheti…	--	PF00847.23:AP2 domain
LJ123281	-1.097	1.5813e-09	1.2149e-07	GATA transcription factor 21-like [Camellia sinensis]	A0A7J7G7C2_CAMSI RecName: Full=GATA-type domain-containing protein {ECO:0000259|PROSITE:PS50114};	GATA transcription factor 21-like [Camellia sinensis]	GO:0005634,nucleus; GO:0003700,DNA-binding transcription factor activity; GO:0000976,transcription cis-regulatory region binding; GO:0008270,zinc ion binding; GO:0010151,chloroplast elongation; GO:0009658,chloroplast organization; GO:0007623,circadian rhythm; GO:0009736,cytokinin-activated signaling pathway; GO:0009740,gibberellic acid mediated signaling pathway; GO:0010255,glucose mediated signa…	GATA-4/5/6 transcription factors	--
LJ051098	1.73889	1.61671e-09	1.23864e-07	Zinc finger protein CONSTANS-LIKE 16 [Camellia lanceoleosa]	A0A4V3WR37_CAMSI SubName: Full=Uncharacterized protein {ECO:0000313|EMBL:THG22137.1};	Zinc finger protein CONSTANS-LIKE 16 [Camellia lanceoleosa]	GO:0005634,nucleus; GO:0003700,DNA-binding transcription factor activity; GO:0008270,zinc ion binding; GO:0006355,regulation of DNA-templated transcription; GO:0003674,molecular_function; GO:0140110,transcription regulator activity; GO:0005488,binding; GO:0043167,ion binding; GO:0043169,cation binding; GO:0046872,metal ion binding; GO:0046914,transition metal ion binding; GO:0006139,nucleobase-co…	GATA-4/5/6 transcription factors	PF06203.17:CCT motif
LJ112916	-1.1907	1.67127e-09	1.27687e-07	uncharacterized protein LOC114313422 [Camellia sinensis]	A0A7J7FWX6_CAMSI SubName: Full=Uncharacterized protein {ECO:0000313|EMBL:KAF5931434.1};	uncharacterized protein LOC114313422 [Camellia sinensis]	--	--	PF14009.9:PADRE domain
LJ100722	1.22149	1.80262e-09	1.36581e-07	WAT1-related protein At4g30420-like [Camellia sinensis]	A0A4S4D2U2_CAMSI RecName: Full=WAT1-related protein {ECO:0000256|RuleBase:RU363077};	WAT1-related protein At4g30420-like [Camellia sinensis]	GO:0016021,integral component of membrane; GO:0005886,plasma membrane; GO:0022857,transmembrane transporter activity; GO:0003674,molecular_function; GO:0005215,transporter activity; GO:0005575,cellular_component; GO:0016020,membrane; GO:0031224,intrinsic component of membrane; GO:0110165,cellular anatomical entity; GO:0071944,cell periphery	--	PF00892.23:EamA-like transporter family
LJ119168	-1.54471	2.51575e-09	1.86998e-07	uncharacterized protein At3g28850-like isoform X1 [Camellia sinensis]	A0A4S4DFK6_CAMSI RecName: Full=Glutaredoxin domain-containing protein {ECO:0000259|Pfam:PF00462};	uncharacterized protein At3g28850-like isoform X1 [Camellia sinensis]	GO:0005886,plasma membrane; GO:0097573,glutathione oxidoreductase activity; GO:0003674,molecular_function; GO:0003824,catalytic activity; GO:0015035,protein-disulfide reductase activity; GO:0015036,disulfide oxidoreductase activity; GO:0016491,oxidoreductase activity; GO:0016667,oxidoreductase activity, acting on a sulfur group of donors; GO:0140096,catalytic activity, acting on a protein; GO:000…	Glutaredoxin-related protein	PF00462.27:Glutaredoxin
LJ025512	1.23421	2.84287e-09	2.10741e-07	hypothetical protein HYC85_021337 [Camellia sinensis]	A0A7J7GHD4_CAMSI RecName: Full=N-acetyltransferase domain-containing protein {ECO:0000259|PROSITE:PS51186};	hypothetical protein HYC85_021337 [Camellia sinensis]	GO:0009507,chloroplast; GO:0005737,cytoplasm; GO:0004059,aralkylamine N-acetyltransferase activity; GO:0008080,N-acetyltransferase activity; GO:0030187,melatonin biosynthetic process; GO:0003674,molecular_function; GO:0003824,catalytic activity; GO:0016407,acetyltransferase activity; GO:0016410,N-acyltransferase activity; GO:0016740,transferase activity; GO:0016746,acyltransferase activity; GO:00…	--	--
LJ056164	-1.77862	3.05474e-09	2.25837e-07	uncharacterized protein LOC114268119 [Camellia sinensis]	A0A7J7G7A1_CAMSI SubName: Full=Uncharacterized protein {ECO:0000313|EMBL:KAF5936642.1};	uncharacterized protein LOC114268119 [Camellia sinensis]	--	--	PF14009.9:PADRE domain
LJ073691	-1.6109	3.38384e-09	2.47499e-07	ethylene-responsive transcription factor 5-like [Camellia sinensis]	A0A7J7I567_CAMSI RecName: Full=AP2/ERF domain-containing protein {ECO:0000259|PROSITE:PS51032};	ethylene-responsive transcription factor 5-like [Camellia sinensis]	GO:0005634,nucleus; GO:0003677,DNA binding; GO:0003700,DNA-binding transcription factor activity; GO:0006952,defense response; GO:0009873,ethylene-activated signaling pathway; GO:0003674,molecular_function; GO:0003676,nucleic acid binding; GO:0005488,binding; GO:0097159,organic cyclic compound binding; GO:1901363,heterocyclic compound binding; GO:0140110,transcription regulator activity; GO:00069…	--	PF00847.23:AP2 domain
LJ054663	1.39695	3.46742e-09	2.52937e-07	uncharacterized protein LOC114296302 [Camellia sinensis]	A0A7J0E8G5_9ERIC SubName: Full=Plant neutral invertase family protein {ECO:0000313|EMBL:GFY82748.1};	uncharacterized protein LOC114296302 [Camellia sinensis]	GO:0005634,nucleus; GO:0003677,DNA binding; GO:0046872,metal ion binding; GO:0046983,protein dimerization activity; GO:0003674,molecular_function; GO:0003676,nucleic acid binding; GO:0005488,binding; GO:0097159,organic cyclic compound binding; GO:1901363,heterocyclic compound binding; GO:0043167,ion binding; GO:0043169,cation binding; GO:0005515,protein binding; GO:0005575,cellular_component; GO:…	--	PF04937.18:Protein of unknown function (DUF 659)
novel.5097	1.96675	4.01763e-09	2.92296e-07	hypothetical protein CCACVL1_17750 [Corchorus capsularis]	A0A1R3HQ25_COCAP SubName: Full=Uncharacterized protein {ECO:0000313|EMBL:OMO72506.1};	hypothetical protein CCACVL1_17750 [Corchorus capsularis]	--	--	--
LJ000867	1.16016	4.09461e-09	2.93997e-07	Glutathione S-transferase F9 [Camellia lanceoleosa]	A0A7J7GIN5_CAMSI RecName: Full=Glutathione transferase {ECO:0000256|ARBA:ARBA00012452}; EC=2.5.1.18 {ECO:0000256|ARBA:ARBA00012452};	Glutathione S-transferase F9 [Camellia lanceoleosa]	GO:0048046,apoplast; GO:0009507,chloroplast; GO:0009570,chloroplast stroma; GO:0005737,cytoplasm; GO:0005829,cytosol; GO:0005777,peroxisome; GO:0000325,plant-type vacuole; GO:0005886,plasma membrane; GO:0009506,plasmodesma; GO:0009579,thylakoid; GO:0005507,copper ion binding; GO:0043295,glutathione binding; GO:0004602,glutathione peroxidase activity; GO:0004364,glutathione transferase activity; G…	Glutathione S-transferase	PF00043.28:Glutathione S-transferase, C-terminal domain
LJ051010	-1.64792	4.25026e-09	3.03584e-07	calcium-binding protein PBP1-like [Camellia sinensis]	A0A4S4DUR3_CAMSI RecName: Full=EF-hand domain-containing protein {ECO:0000259|PROSITE:PS50222};	calcium-binding protein PBP1-like [Camellia sinensis]	GO:0005509,calcium ion binding; GO:0071456,cellular response to hypoxia; GO:0009733,response to auxin; GO:0003674,molecular_function; GO:0005488,binding; GO:0043167,ion binding; GO:0043169,cation binding; GO:0046872,metal ion binding; GO:0001666,response to hypoxia; GO:0006950,response to stress; GO:0008150,biological_process; GO:0009628,response to abiotic stimulus; GO:0009987,cellular process; …	Ca2+-binding protein (centrin/caltractin), EF-Hand superfamily protein	PF13833.9:EF-hand domain pair
LJ030834	1.22927	4.38224e-09	3.11389e-07	hypothetical protein HYC85_003690 [Camellia sinensis]	A0A167V6B7_CAMSI SubName: Full=Jasmonate-zim-domain protein {ECO:0000313|EMBL:ANB66340.1};	hypothetical protein HYC85_003690 [Camellia sinensis]	GO:0005634,nucleus; GO:0005886,plasma membrane; GO:0042802,identical protein binding; GO:0042742,defense response to bacterium; GO:0009908,flower development; GO:0009867,jasmonic acid mediated signaling pathway; GO:0009555,pollen development; GO:1900067,regulation of cellular response to alkaline pH; GO:0031347,regulation of defense response; GO:2000022,regulation of jasmonic acid mediated signal…	--	PF06200.17:tify domain
LJ096490	2.09952	4.66742e-09	3.30796e-07	putative UDP-rhamnose:rhamnosyltransferase 1 [Camellia sinensis]	A0A4S4D7F7_CAMSI RecName: Full=Glycosyltransferase {ECO:0000256|RuleBase:RU362057}; EC=2.4.1.- {ECO:0000256|RuleBase:RU362057};	putative UDP-rhamnose:rhamnosyltransferase 1 [Camellia sinensis]	GO:0016021,integral component of membrane; GO:0008194,UDP-glycosyltransferase activity; GO:0003674,molecular_function; GO:0003824,catalytic activity; GO:0016740,transferase activity; GO:0016757,glycosyltransferase activity; GO:0005575,cellular_component; GO:0016020,membrane; GO:0031224,intrinsic component of membrane; GO:0110165,cellular anatomical entity	UDP-glucuronosyl and UDP-glucosyl transferase	PF00201.21:UDP-glucoronosyl and UDP-glucosyl transferase
LJ064531	1.09513	4.84433e-09	3.42449e-07	probable L-type lectin-domain containing receptor kinase S.5 [Camellia sinensis]	A0A4S4E574_CAMSI RecName: Full=Protein kinase domain-containing protein {ECO:0000259|PROSITE:PS50011};	probable L-type lectin-domain containing receptor kinase S.5 [Camellia sinensis]	GO:0016021,integral component of membrane; GO:0005886,plasma membrane; GO:0005524,ATP binding; GO:0030246,carbohydrate binding; GO:0106310,protein serine kinase activity; GO:0004675,transmembrane receptor protein serine/threonine kinase activity; GO:0042742,defense response to bacterium; GO:0002229,defense response to oomycetes; GO:0006468,protein phosphorylation; GO:0000166,nucleotide binding; G…	--	PF00139.22:Legume lectin domain
LJ069533	1.19038	5.421e-09	3.82229e-07	inactive beta-amylase 9-like [Camellia sinensis]	A0A0U2E4R4_CAMSI RecName: Full=Beta-amylase {ECO:0000256|RuleBase:RU000509}; EC=3.2.1.2 {ECO:0000256|RuleBase:RU000509};	inactive beta-amylase 9-like [Camellia sinensis]	GO:0005737,cytoplasm; GO:0016161,beta-amylase activity; GO:0000272,polysaccharide catabolic process; GO:0003674,molecular_function; GO:0003824,catalytic activity; GO:0004553,hydrolase activity, hydrolyzing O-glycosyl compounds; GO:0016160,amylase activity; GO:0016787,hydrolase activity; GO:0016798,hydrolase activity, acting on glycosyl bonds; GO:0005975,carbohydrate metabolic process; GO:0005976,…	--	PF01373.20:Glycosyl hydrolase family 14
LJ094618	1.24213	5.79252e-09	4.06336e-07	cationic peroxidase 1-like [Camellia sinensis]	A0A4V3WJ71_CAMSI RecName: Full=Peroxidase {ECO:0000256|ARBA:ARBA00012313, ECO:0000256|RuleBase:RU362060}; EC=1.11.1.7 {ECO:0000256|ARBA:ARBA00012313, ECO:0000256|RuleBase:RU362060};	cationic peroxidase 1-like [Camellia sinensis]	GO:0005576,extracellular region; GO:0020037,heme binding; GO:0046872,metal ion binding; GO:0004601,peroxidase activity; GO:0042744,hydrogen peroxide catabolic process; GO:0006979,response to oxidative stress; GO:0003674,molecular_function; GO:0005488,binding; GO:0046906,tetrapyrrole binding; GO:0097159,organic cyclic compound binding; GO:1901363,heterocyclic compound binding; GO:0043167,ion bindi…	--	PF00141.26:Peroxidase
novel.4952	5.32152	6.57124e-09	4.54269e-07	protein DETOXIFICATION 12-like isoform X2 [Camellia sinensis]	A0A5B7AR01_DAVIN SubName: Full=Uncharacterized protein {ECO:0000313|EMBL:MPA59150.1}; Flags: Fragment;	protein DETOXIFICATION 12-like isoform X2 [Camellia sinensis]	GO:0009507,chloroplast; GO:0016021,integral component of membrane; GO:0016020,membrane; GO:0015297,antiporter activity; GO:0022857,transmembrane transporter activity; GO:0042910,xenobiotic transmembrane transporter activity; GO:1990961,xenobiotic detoxification by transmembrane export across the plasma membrane; GO:0003674,molecular_function; GO:0005215,transporter activity; GO:0015291,secondary …	Uncharacterized membrane protein, predicted efflux pump	--
LJ112731	1.1339	6.59618e-09	4.54573e-07	hypothetical protein TEA_029129 [Camellia sinensis var. sinensis]	A0A4S4EAU3_CAMSI SubName: Full=Uncharacterized protein {ECO:0000313|EMBL:THG13293.1};	hypothetical protein TEA_029129 [Camellia sinensis var. sinensis]	GO:0005634,nucleus; GO:0005524,ATP binding; GO:0008094,ATP-dependent activity, acting on DNA; GO:0140658,ATP-dependent chromatin remodeler activity; GO:0003677,DNA binding; GO:0004386,helicase activity; GO:0016787,hydrolase activity; GO:0046872,metal ion binding; GO:0006281,DNA repair; GO:0080188,gene silencing by RNA-directed DNA methylation; GO:0000166,nucleotide binding; GO:0003674,molecular_f…	Helicase-like transcription factor HLTF/DNA helicase RAD5, DEAD-box superfamily	PF00176.26:SNF2-related domain
LJ116791	1.07119	7.63706e-09	5.23673e-07	basic blue protein-like [Camellia sinensis]	A0A7J7HRH2_CAMSI RecName: Full=Phytocyanin domain-containing protein {ECO:0000259|PROSITE:PS51485};	basic blue protein-like [Camellia sinensis]	GO:0009055,electron transfer activity; GO:0046872,metal ion binding; GO:0003674,molecular_function; GO:0003824,catalytic activity; GO:0016491,oxidoreductase activity; GO:0005488,binding; GO:0043167,ion binding; GO:0043169,cation binding	--	PF02298.20:Plastocyanin-like domain
LJ050438	-1.12338	7.70139e-09	5.26768e-07	hypothetical protein TEA_024596 [Camellia sinensis var. sinensis]	A0A4S4E406_CAMSI RecName: Full=Peptidase A1 domain-containing protein {ECO:0000259|PROSITE:PS51767};	hypothetical protein TEA_024596 [Camellia sinensis var. sinensis]	GO:0005783,endoplasmic reticulum; GO:0004190,aspartic-type endopeptidase activity; GO:0008233,peptidase activity; GO:0012501,programmed cell death; GO:0006508,proteolysis; GO:0003674,molecular_function; GO:0003824,catalytic activity; GO:0004175,endopeptidase activity; GO:0016787,hydrolase activity; GO:0070001,aspartic-type peptidase activity; GO:0140096,catalytic activity, acting on a protein; GO…	Aspartyl protease	PF14543.9:Xylanase inhibitor N-terminal
LJ062972	1.33186	7.87807e-09	5.36178e-07	shikimate O-hydroxycinnamoyltransferase-like protein [Camellia sinensis]	A0A3G3IRH8_CAMSI SubName: Full=Shikimate O-hydroxycinnamoyltransferase-like protein {ECO:0000313|EMBL:AYQ58372.1};	shikimate O-hydroxycinnamoyltransferase-like protein [Camellia sinensis]	GO:0102387,2-phenylethanol acetyltransferase activity; GO:0102720,acetyl-coenzyme A:acetyl alcohol acetyltransferase activity; GO:0034318,alcohol O-acyltransferase activity; GO:0007623,circadian rhythm; GO:0010597,green leaf volatile biosynthetic process; GO:0009699,phenylpropanoid biosynthetic process; GO:0009723,response to ethylene; GO:0003674,molecular_function; GO:0003824,catalytic activity;…	--	PF02458.18:Transferase family
LJ123478	1.74439	9.10615e-09	6.07697e-07	uncharacterized protein LOC114259849 [Camellia sinensis]	A0A7J7GJN3_CAMSI SubName: Full=Uncharacterized protein {ECO:0000313|EMBL:KAF5941019.1};	uncharacterized protein LOC114259849 [Camellia sinensis]	--	--	--
LJ007305	1.00276	9.49423e-09	6.30527e-07	protein SENESCENCE-ASSOCIATED GENE 21, mitochondrial [Camellia sinensis]	G9HVM5_CAMSI SubName: Full=Late embryogenesis abundant protein 3L-1 {ECO:0000313|EMBL:AEW24432.1};	protein SENESCENCE-ASSOCIATED GENE 21, mitochondrial [Camellia sinensis]	GO:0005739,mitochondrion; GO:0042631,cellular response to water deprivation; GO:0006952,defense response; GO:0010150,leaf senescence; GO:1900424,regulation of defense response to bacterium; GO:1900150,regulation of defense response to fungus; GO:1900055,regulation of leaf senescence; GO:2000028,regulation of photoperiodism, flowering; GO:0009737,response to abscisic acid; GO:0009646,response to a…	--	PF03242.16:Late embryogenesis abundant protein
LJ025513	1.24573	1.0078e-08	6.67676e-07	hypothetical protein HYC85_021337 [Camellia sinensis]	A0A7J7GHD4_CAMSI RecName: Full=N-acetyltransferase domain-containing protein {ECO:0000259|PROSITE:PS51186};	hypothetical protein HYC85_021337 [Camellia sinensis]	GO:0009507,chloroplast; GO:0005737,cytoplasm; GO:0004059,aralkylamine N-acetyltransferase activity; GO:0008080,N-acetyltransferase activity; GO:0030187,melatonin biosynthetic process; GO:0003674,molecular_function; GO:0003824,catalytic activity; GO:0016407,acetyltransferase activity; GO:0016410,N-acyltransferase activity; GO:0016740,transferase activity; GO:0016746,acyltransferase activity; GO:00…	--	PF00583.28:Acetyltransferase (GNAT) family
LJ117140	1.13158	1.22466e-08	7.9976e-07	transcription factor SRM1 [Camellia sinensis]	A0A4S4ES35_CAMSI SubName: Full=Uncharacterized protein {ECO:0000313|EMBL:THG19658.1};	transcription factor SRM1 [Camellia sinensis]	GO:0005634,nucleus; GO:0003677,DNA binding; GO:0048262,determination of dorsal/ventral asymmetry; GO:0009908,flower development; GO:0003674,molecular_function; GO:0003676,nucleic acid binding; GO:0005488,binding; GO:0097159,organic cyclic compound binding; GO:1901363,heterocyclic compound binding; GO:0003002,regionalization; GO:0007275,multicellular organism development; GO:0007389,pattern specif…	Zuotin and related molecular chaperones (DnaJ superfamily), contains DNA-binding domains	PF00249.34:Myb-like DNA-binding domain
LJ045002	1.91912	1.25435e-08	8.17202e-07	hypothetical protein HYC85_006129 [Camellia sinensis]	A0A7J7I3A0_CAMSI SubName: Full=Uncharacterized protein {ECO:0000313|EMBL:KAF5958904.1};	hypothetical protein HYC85_006129 [Camellia sinensis]	--	--	--
LJ036333	3.80123	1.40944e-08	9.11746e-07	putative disease resistance protein [Camellia lanceoleosa]	A0A7J7GF38_CAMSI SubName: Full=Uncharacterized protein {ECO:0000313|EMBL:KAF5939350.1};	putative disease resistance protein [Camellia lanceoleosa]	GO:0005737,cytoplasm; GO:0016020,membrane; GO:0043531,ADP binding; GO:0005524,ATP binding; GO:0009626,plant-type hypersensitive response; GO:0000166,nucleotide binding; GO:0003674,molecular_function; GO:0005488,binding; GO:0017076,purine nucleotide binding; GO:0030554,adenyl nucleotide binding; GO:0032553,ribonucleotide binding; GO:0032555,purine ribonucleotide binding; GO:0032559,adenyl ribonucl…	Apoptotic ATPase	--
LJ122559	1.01163	1.47694e-08	9.49254e-07	probable aquaporin TIP1-2 [Camellia sinensis]	A0A4S4DCT5_CAMSI SubName: Full=Uncharacterized protein {ECO:0000313|EMBL:THG00428.1};	probable aquaporin TIP1-2 [Camellia sinensis]	--	Aquaporin (major intrinsic protein family)	PF00230.23:Major intrinsic protein
LJ045894	1.04622	1.48138e-08	9.49328e-07	hypothetical protein TEA_024761 [Camellia sinensis var. sinensis]	A0A4S4F2D3_CAMSI RecName: Full=HMA domain-containing protein {ECO:0000259|Pfam:PF00403};	hypothetical protein TEA_024761 [Camellia sinensis var. sinensis]	GO:0046872,metal ion binding; GO:0003674,molecular_function; GO:0005488,binding; GO:0043167,ion binding; GO:0043169,cation binding	Copper chaperone	PF00403.29:Heavy-metal-associated domain
novel.1808	-1.60565	1.61338e-08	1.02911e-06	zinc finger CCCH domain-containing protein 67 isoform X1 [Camellia sinensis]	A0A4S4D811_CAMSI SubName: Full=Uncharacterized protein {ECO:0000313|EMBL:THF98582.1};	zinc finger CCCH domain-containing protein 67 isoform X1 [Camellia sinensis]	GO:0005634,nucleus; GO:0003677,DNA binding; GO:0046872,metal ion binding; GO:0003729,mRNA binding; GO:0003674,molecular_function; GO:0003676,nucleic acid binding; GO:0005488,binding; GO:0097159,organic cyclic compound binding; GO:1901363,heterocyclic compound binding; GO:0043167,ion binding; GO:0043169,cation binding; GO:0003723,RNA binding; GO:0005575,cellular_component; GO:0005622,intracellular…	CCCH-type Zn-finger protein	--
LJ063291	-1.80727	1.66887e-08	1.05958e-06	7-deoxyloganetin glucosyltransferase-like isoform X1 [Camellia sinensis]	A0A4S4F260_CAMSI RecName: Full=Glycosyltransferase {ECO:0000256|RuleBase:RU362057}; EC=2.4.1.- {ECO:0000256|RuleBase:RU362057};	7-deoxyloganetin glucosyltransferase-like isoform X1 [Camellia sinensis]	GO:0035251,UDP-glucosyltransferase activity; GO:0003674,molecular_function; GO:0003824,catalytic activity; GO:0008194,UDP-glycosyltransferase activity; GO:0016740,transferase activity; GO:0016757,glycosyltransferase activity; GO:0016758,hexosyltransferase activity; GO:0046527,glucosyltransferase activity	UDP-glucuronosyl and UDP-glucosyl transferase	PF00201.21:UDP-glucoronosyl and UDP-glucosyl transferase
LJ119890	-1.63268	1.68517e-08	1.06746e-06	hypothetical protein HYC85_004403 [Camellia sinensis]	A0A7J7HZ45_CAMSI SubName: Full=Uncharacterized protein {ECO:0000313|EMBL:KAF5957178.1};	hypothetical protein HYC85_004403 [Camellia sinensis]	--	--	PF15849.8:Domain of unknown function (DUF4722)
LJ049007	-1.13112	1.71625e-08	1.08215e-06	protein EXORDIUM-like [Camellia sinensis]	A0A4S4CYP4_CAMSI SubName: Full=Uncharacterized protein {ECO:0000313|EMBL:THF95002.1};	protein EXORDIUM-like [Camellia sinensis]	GO:0048046,apoplast; GO:0005615,extracellular space; GO:0005575,cellular_component; GO:0005576,extracellular region; GO:0110165,cellular anatomical entity	--	PF04674.15:Phosphate-induced protein 1 conserved region
LJ000328	1.26191	1.96285e-08	1.23479e-06	E3 ubiquitin-protein ligase RGLG2-like [Camellia sinensis]	A0A4S4DER1_CAMSI RecName: Full=VWFA domain-containing protein {ECO:0000259|SMART:SM00327};	E3 ubiquitin-protein ligase RGLG2-like [Camellia sinensis]	GO:0005634,nucleus; GO:0005886,plasma membrane; GO:0046872,metal ion binding; GO:0061630,ubiquitin protein ligase activity; GO:0004842,ubiquitin-protein transferase activity; GO:0009738,abscisic acid-activated signaling pathway; GO:0009850,auxin metabolic process; GO:0009690,cytokinin metabolic process; GO:0080148,negative regulation of response to water deprivation; GO:0070534,protein K63-linked…	Copine	PF07002.19:Copine
LJ047200	-1.4388	2.05242e-08	1.28819e-06	protein ALP1-like [Camellia sinensis]	A0A7J7G4N8_CAMSI RecName: Full=DDE Tnp4 domain-containing protein {ECO:0000259|Pfam:PF13359};	protein ALP1-like [Camellia sinensis]	GO:0000118,histone deacetylase complex; GO:0046872,metal ion binding; GO:0004518,nuclease activity; GO:0003674,molecular_function; GO:0005488,binding; GO:0043167,ion binding; GO:0043169,cation binding; GO:0003824,catalytic activity; GO:0016787,hydrolase activity; GO:0016788,hydrolase activity, acting on ester bonds; GO:0005575,cellular_component; GO:0005622,intracellular anatomical structure; GO:…	Predicted transposase	PF13359.9:DDE superfamily endonuclease
LJ119545	1.01087	2.75292e-08	1.69679e-06	hypothetical protein HYC85_031888 [Camellia sinensis]	A0A7J7FRU7_CAMSI RecName: Full=HMA domain-containing protein {ECO:0000259|PROSITE:PS50846};	hypothetical protein HYC85_031888 [Camellia sinensis]	GO:0005737,cytoplasm; GO:0005730,nucleolus; GO:0005634,nucleus; GO:0008270,zinc ion binding; GO:0009910,negative regulation of flower development; GO:0003674,molecular_function; GO:0005488,binding; GO:0043167,ion binding; GO:0043169,cation binding; GO:0046872,metal ion binding; GO:0046914,transition metal ion binding; GO:0000003,reproduction; GO:0003006,developmental process involved in reproduct…	Copper chaperone	PF00403.29:Heavy-metal-associated domain
novel.5094	2.24162	2.82686e-08	1.73845e-06	hypothetical protein HYC85_026755 [Camellia sinensis]	A0A7J7G8H0_CAMSI SubName: Full=Uncharacterized protein {ECO:0000313|EMBL:KAF5935626.1};	hypothetical protein HYC85_026755 [Camellia sinensis]	--	--	--
LJ012120	-1.5717	2.95762e-08	1.81075e-06	hypothetical protein LOK49_LG06G00666 [Camellia lanceoleosa]	A0A5N6RWN2_9ROSI RecName: Full=Chlorophyll a-b binding protein, chloroplastic {ECO:0000256|RuleBase:RU363080};	hypothetical protein LOK49_LG06G00666 [Camellia lanceoleosa]	GO:0009535,chloroplast thylakoid membrane; GO:0016021,integral component of membrane; GO:0009522,photosystem I; GO:0009523,photosystem II; GO:0016168,chlorophyll binding; GO:0046872,metal ion binding; GO:0009768,photosynthesis, light harvesting in photosystem I; GO:0009416,response to light stimulus; GO:0003674,molecular_function; GO:0005488,binding; GO:0046906,tetrapyrrole binding; GO:0097159,or…	--	PF00504.24:Chlorophyll A-B binding protein
LJ112208	1.04897	2.97256e-08	1.81585e-06	Calcium-transporting ATPase 12, plasma membrane-type [Camellia lanceoleosa]	A0A4S4D3Z1_CAMSI RecName: Full=Calcium-transporting ATPase {ECO:0000256|RuleBase:RU361146}; EC=7.2.2.10 {ECO:0000256|RuleBase:RU361146};	Calcium-transporting ATPase 12, plasma membrane-type [Camellia lanceoleosa]	GO:0005887,integral component of plasma membrane; GO:0043231,intracellular membrane-bounded organelle; GO:0005524,ATP binding; GO:0016887,ATP hydrolysis activity; GO:0019829,ATPase-coupled cation transmembrane transporter activity; GO:0005516,calmodulin binding; GO:0046872,metal ion binding; GO:0005388,P-type calcium transporter activity; GO:0000166,nucleotide binding; GO:0003674,molecular_functi…	Calcium transporting ATPase	PF00689.24:Cation transporting ATPase, C-terminus
LJ090187	6.06456	3.03287e-08	1.84857e-06	putative ubiquitin-conjugating enzyme E2 38 [Camellia sinensis]	A0A4V3WQI0_CAMSI RecName: Full=UBC core domain-containing protein {ECO:0000259|PROSITE:PS50127};	putative ubiquitin-conjugating enzyme E2 38 [Camellia sinensis]	GO:0005634,nucleus; GO:0005524,ATP binding; GO:0061631,ubiquitin conjugating enzyme activity; GO:0006301,postreplication repair; GO:0070534,protein K63-linked ubiquitination; GO:0000209,protein polyubiquitination; GO:0000166,nucleotide binding; GO:0003674,molecular_function; GO:0005488,binding; GO:0017076,purine nucleotide binding; GO:0030554,adenyl nucleotide binding; GO:0032553,ribonucleotide b…	Ubiquitin-conjugating enzyme	PF00179.29:Ubiquitin-conjugating enzyme
LJ084512	-1.62275	3.72883e-08	2.2627e-06	hypothetical protein HYC85_009679 [Camellia sinensis]	A0A7J7HGJ3_CAMSI RecName: Full=AP2/ERF domain-containing protein {ECO:0000259|PROSITE:PS51032};	hypothetical protein HYC85_009679 [Camellia sinensis]	GO:0005634,nucleus; GO:0003700,DNA-binding transcription factor activity; GO:0000976,transcription cis-regulatory region binding; GO:0051301,cell division; GO:0050832,defense response to fungus; GO:0009873,ethylene-activated signaling pathway; GO:0010087,phloem or xylem histogenesis; GO:0010928,regulation of auxin mediated signaling pathway; GO:0090357,regulation of tryptophan metabolic process; …	--	PF00847.23:AP2 domain
LJ097688	4.38563	4.18325e-08	2.52727e-06	hypothetical protein HYC85_030863 [Camellia sinensis]	A0A7J7FPC6_CAMSI SubName: Full=Uncharacterized protein {ECO:0000313|EMBL:KAF5929990.1};	hypothetical protein HYC85_030863 [Camellia sinensis]	GO:0020037,heme binding; GO:0005506,iron ion binding; GO:0102684,L-phenylalanine N-monooxygenase activity; GO:0003674,molecular_function; GO:0005488,binding; GO:0046906,tetrapyrrole binding; GO:0097159,organic cyclic compound binding; GO:1901363,heterocyclic compound binding; GO:0043167,ion binding; GO:0043169,cation binding; GO:0046872,metal ion binding; GO:0046914,transition metal ion binding; …	Cytochrome P450 CYP2 subfamily	PF00067.25:Cytochrome P450
LJ018708	1.2446	4.50771e-08	2.69951e-06	CBF5/DREB protein [Camellia sinensis var. sinensis]	A0A451FT73_CAMSI SubName: Full=CBF5/DREB protein {ECO:0000313|EMBL:QAA95851.1};	CBF5/DREB protein [Camellia sinensis var. sinensis]	GO:0005634,nucleus; GO:0003700,DNA-binding transcription factor activity; GO:0000976,transcription cis-regulatory region binding; GO:0009738,abscisic acid-activated signaling pathway; GO:0019760,glucosinolate metabolic process; GO:0003674,molecular_function; GO:0140110,transcription regulator activity; GO:0001067,transcription regulatory region nucleic acid binding; GO:0003676,nucleic acid bindin…	--	PF00847.23:AP2 domain
LJ088284	2.77849	4.85208e-08	2.88346e-06	uncharacterized protein LOC114302135 [Camellia sinensis]	A0A4S4F206_CAMSI SubName: Full=Uncharacterized protein {ECO:0000313|EMBL:THG23222.1};	uncharacterized protein LOC114302135 [Camellia sinensis]	--	--	--
LJ059190	1.42241	4.93057e-08	2.92086e-06	zinc finger CCCH domain-containing protein 2-like [Camellia sinensis]	A0A7J7H702_CAMSI RecName: Full=C3H1-type domain-containing protein {ECO:0000259|PROSITE:PS50103};	zinc finger CCCH domain-containing protein 2-like [Camellia sinensis]	GO:0005634,nucleus; GO:0003677,DNA binding; GO:0003700,DNA-binding transcription factor activity; GO:0046872,metal ion binding; GO:0010187,negative regulation of seed germination; GO:0006355,regulation of DNA-templated transcription; GO:0003674,molecular_function; GO:0003676,nucleic acid binding; GO:0005488,binding; GO:0097159,organic cyclic compound binding; GO:1901363,heterocyclic compound bind…	CCCH-type Zn-finger protein	PF00642.27:Zinc finger C-x8-C-x5-C-x3-H type (and similar)
LJ049410	1.07086	5.07134e-08	2.99778e-06	hypothetical protein TEA_014570 [Camellia sinensis var. sinensis]	A0A4V6RYI3_CAMSI RecName: Full=Glyco_transf_5 domain-containing protein {ECO:0000259|Pfam:PF08323};	hypothetical protein TEA_014570 [Camellia sinensis var. sinensis]	GO:0009501,amyloplast; GO:0009507,chloroplast; GO:0033201,alpha-1,4-glucan synthase activity; GO:0004373,glycogen (starch) synthase activity; GO:0009011,starch synthase activity; GO:0019252,starch biosynthetic process; GO:0003674,molecular_function; GO:0003824,catalytic activity; GO:0016740,transferase activity; GO:0016757,glycosyltransferase activity; GO:0016758,hexosyltransferase activity; GO:0…	--	--
LJ077163	1.09153	5.22985e-08	3.0782e-06	aquaporin PIP2-4-like [Camellia sinensis]	A0A3G1VD02_CAMSI SubName: Full=Aquaporin protein PIP2-2 {ECO:0000313|EMBL:AYK03331.1};	aquaporin PIP2-4-like [Camellia sinensis]	GO:0016021,integral component of membrane; GO:0005886,plasma membrane; GO:0015250,water channel activity; GO:0003674,molecular_function; GO:0005215,transporter activity; GO:0005372,water transmembrane transporter activity; GO:0015267,channel activity; GO:0015318,inorganic molecular entity transmembrane transporter activity; GO:0022803,passive transmembrane transporter activity; GO:0022857,transme…	Aquaporin (major intrinsic protein family)	PF00230.23:Major intrinsic protein
LJ116787	1.2314	5.90486e-08	3.44593e-06	hypothetical protein HYC85_008002 [Camellia sinensis]	A0A7J7HSX7_CAMSI SubName: Full=Uncharacterized protein {ECO:0000313|EMBL:KAF5955146.1};	hypothetical protein HYC85_008002 [Camellia sinensis]	GO:0016021,integral component of membrane; GO:0005575,cellular_component; GO:0016020,membrane; GO:0031224,intrinsic component of membrane; GO:0110165,cellular anatomical entity	--	--
LJ057803	1.49619	6.2679e-08	3.64229e-06	ethylene-responsive transcription factor 1B-like [Camellia sinensis]	A0A2R6QSC4_ACTCC SubName: Full=Ethylene-responsive transcription factor 1B like {ECO:0000313|EMBL:PSS14012.1};	ethylene-responsive transcription factor 1B-like [Camellia sinensis]	GO:0005634,nucleus; GO:0003700,DNA-binding transcription factor activity; GO:0043565,sequence-specific DNA binding; GO:0006952,defense response; GO:0009873,ethylene-activated signaling pathway; GO:0045893,positive regulation of DNA-templated transcription; GO:0031347,regulation of defense response; GO:0010104,regulation of ethylene-activated signaling pathway; GO:0003674,molecular_function; GO:01…	--	PF00847.23:AP2 domain
LJ091741	1.15256	6.33517e-08	3.67359e-06	diacylglycerol kinase 5-like [Camellia sinensis]	A0A7J7HBE3_CAMSI RecName: Full=Diacylglycerol kinase {ECO:0000256|RuleBase:RU361128}; Short=DAG kinase {ECO:0000256|RuleBase:RU361128}; EC=2.7.1.107 {ECO:0000256|RuleBase:RU361128};	diacylglycerol kinase 5-like [Camellia sinensis]	GO:0005524,ATP binding; GO:0004143,diacylglycerol kinase activity; GO:0003951,NAD+ kinase activity; GO:0006952,defense response; GO:0016310,phosphorylation; GO:0007205,protein kinase C-activating G protein-coupled receptor signaling pathway; GO:0000166,nucleotide binding; GO:0003674,molecular_function; GO:0005488,binding; GO:0017076,purine nucleotide binding; GO:0030554,adenyl nucleotide binding;…	Diacylglycerol kinase	PF00609.22:Diacylglycerol kinase accessory domain
novel.5959	-1.36074	6.66169e-08	3.83859e-06	--	--	--	--	--	--
LJ011473	1.27766	6.85568e-08	3.94209e-06	asparagine synthetase [glutamine-hydrolyzing]	A0A7J7HNL5_CAMSI RecName: Full=Asparagine synthetase [glutamine-hydrolyzing] {ECO:0000256|PIRNR:PIRNR001589}; EC=6.3.5.4 {ECO:0000256|PIRNR:PIRNR001589};	asparagine synthetase [glutamine-hydrolyzing]	GO:0005829,cytosol; GO:0004066,asparagine synthase (glutamine-hydrolyzing) activity; GO:0005524,ATP binding; GO:0006529,asparagine biosynthetic process; GO:0009063,cellular amino acid catabolic process; GO:0043617,cellular response to sucrose starvation; GO:0006541,glutamine metabolic process; GO:0070981,L-asparagine biosynthetic process; GO:0009646,response to absence of light; GO:0009750,respon…	Asparagine synthase (glutamine-hydrolyzing)	PF00733.24:Asparagine synthase
LJ102522	1.52848	6.90605e-08	3.96274e-06	chaperone protein dnaJ 11, chloroplastic-like [Camellia sinensis]	A0A4S4DHL8_CAMSI RecName: Full=J domain-containing protein {ECO:0000259|PROSITE:PS50076};	chaperone protein dnaJ 11, chloroplastic-like [Camellia sinensis]	GO:0009507,chloroplast; GO:0009570,chloroplast stroma; GO:0005634,nucleus; GO:0009536,plastid; GO:0005575,cellular_component; GO:0005622,intracellular anatomical structure; GO:0005737,cytoplasm; GO:0043226,organelle; GO:0043227,membrane-bounded organelle; GO:0043229,intracellular organelle; GO:0043231,intracellular membrane-bounded organelle; GO:0110165,cellular anatomical entity; GO:0009532,plas…	Molecular chaperone (DnaJ superfamily)	PF00226.34:DnaJ domain
LJ004055	-1.24544	7.65018e-08	4.3533e-06	hypothetical protein LOK49_LG07G02911 [Camellia lanceoleosa]	A0A7J0G314_9ERIC SubName: Full=Uncharacterized protein {ECO:0000313|EMBL:GFZ05162.1};	hypothetical protein LOK49_LG07G02911 [Camellia lanceoleosa]	--	--	--
LJ027252	1.47001	8.3434e-08	4.73795e-06	hypothetical protein LOK49_LG13G00712 [Camellia lanceoleosa]	A0A7J0DGJ8_9ERIC SubName: Full=Uncharacterized protein {ECO:0000313|EMBL:GFS33636.1};	hypothetical protein LOK49_LG13G00712 [Camellia lanceoleosa]	--	--	--
novel.2528	1.53996	8.79423e-08	4.96313e-06	hypothetical protein HYC85_012138 [Camellia sinensis]	A0A7J7HBZ3_CAMSI SubName: Full=Uncharacterized protein {ECO:0000313|EMBL:KAF5950145.1};	hypothetical protein HYC85_012138 [Camellia sinensis]	--	--	--
LJ106074	1.06416	8.99737e-08	5.06735e-06	uncharacterized abhydrolase domain-containing protein DDB_G0269086-like [Camellia sinensis]	A0A7J7GSB6_CAMSI SubName: Full=Uncharacterized protein {ECO:0000313|EMBL:KAF5943673.1};	uncharacterized abhydrolase domain-containing protein DDB_G0269086-like [Camellia sinensis]	GO:0016021,integral component of membrane; GO:0042538,hyperosmotic salinity response; GO:0009737,response to abscisic acid; GO:0009409,response to cold; GO:0009414,response to water deprivation; GO:0006950,response to stress; GO:0006970,response to osmotic stress; GO:0006972,hyperosmotic response; GO:0008150,biological_process; GO:0009628,response to abiotic stimulus; GO:0009651,response to salt …	Protein involved in membrane traffic (YOP1/TB2/DP1/HVA22 family)	PF03134.22:TB2/DP1, HVA22 family
LJ031466	-1.28845	1.06539e-07	5.90335e-06	hypothetical protein HYC85_003023 [Camellia sinensis]	A0A7J7IBK9_CAMSI SubName: Full=Uncharacterized protein {ECO:0000313|EMBL:KAF5961814.1};	hypothetical protein HYC85_003023 [Camellia sinensis]	GO:0005509,calcium ion binding; GO:1900425,negative regulation of defense response to bacterium; GO:0003674,molecular_function; GO:0005488,binding; GO:0043167,ion binding; GO:0043169,cation binding; GO:0046872,metal ion binding; GO:0002831,regulation of response to biotic stimulus; GO:0002832,negative regulation of response to biotic stimulus; GO:0006950,response to stress; GO:0006952,defense res…	Calmodulin and related proteins (EF-Hand superfamily)	PF00036.35:EF hand
LJ071125	-1.48482	1.36253e-07	7.50433e-06	hypothetical protein TEA_007620 [Camellia sinensis var. sinensis]	A0A4S4DJ76_CAMSI SubName: Full=Uncharacterized protein {ECO:0000313|EMBL:THG02899.1};	hypothetical protein TEA_007620 [Camellia sinensis var. sinensis]	GO:0012505,endomembrane system; GO:0019897,extrinsic component of plasma membrane; GO:0005886,plasma membrane; GO:0043531,ADP binding; GO:0005524,ATP binding; GO:0000166,nucleotide binding; GO:0009626,plant-type hypersensitive response; GO:0003674,molecular_function; GO:0005488,binding; GO:0017076,purine nucleotide binding; GO:0030554,adenyl nucleotide binding; GO:0032553,ribonucleotide binding; …	Apoptotic ATPase	PF00931.25:NB-ARC domain
LJ071227	1.05733	1.4495e-07	7.93552e-06	probable LRR receptor-like serine/threonine-protein kinase At3g47570 [Camellia sinensis]	A0A4S4DEA9_CAMSI RecName: Full=Protein kinase domain-containing protein {ECO:0000259|PROSITE:PS50011};	probable LRR receptor-like serine/threonine-protein kinase At3g47570 [Camellia sinensis]	GO:0005829,cytosol; GO:0005739,mitochondrion; GO:0000325,plant-type vacuole; GO:0005524,ATP binding; GO:0140662,ATP-dependent protein folding chaperone; GO:0006457,protein folding; GO:0042026,protein refolding; GO:0000166,nucleotide binding; GO:0003674,molecular_function; GO:0005488,binding; GO:0017076,purine nucleotide binding; GO:0030554,adenyl nucleotide binding; GO:0032553,ribonucleotide bind…	Mitochondrial chaperonin, Cpn60/Hsp60p	PF00069.28:Protein kinase domain
LJ098852	1.02918	1.49534e-07	8.13772e-06	hypothetical protein HYC85_011808 [Camellia sinensis]	A0A7J7HB12_CAMSI RecName: Full=Cytochrome b561 and DOMON domain-containing protein {ECO:0000256|PIRNR:PIRNR037471};	hypothetical protein HYC85_011808 [Camellia sinensis]	GO:0016021,integral component of membrane; GO:0046872,metal ion binding; GO:0071456,cellular response to hypoxia; GO:0003674,molecular_function; GO:0005488,binding; GO:0043167,ion binding; GO:0043169,cation binding; GO:0001666,response to hypoxia; GO:0006950,response to stress; GO:0008150,biological_process; GO:0009628,response to abiotic stimulus; GO:0009987,cellular process; GO:0033554,cellular…	Predicted membrane protein, contains DoH and Cytochrome b-561/ferric reductase transmembrane domains	PF04526.16:Protein of unknown function (DUF568)
LJ100428	1.0498	1.50784e-07	8.1895e-06	beta-amylase 3, chloroplastic-like [Camellia sinensis]	A0A4V3WM96_CAMSI RecName: Full=Beta-amylase {ECO:0000256|ARBA:ARBA00012594, ECO:0000256|RuleBase:RU000509}; EC=3.2.1.2 {ECO:0000256|ARBA:ARBA00012594, ECO:0000256|RuleBase:RU000509};	beta-amylase 3, chloroplastic-like [Camellia sinensis]	GO:0009570,chloroplast stroma; GO:0005829,cytosol; GO:0102229,amylopectin maltohydrolase activity; GO:0016161,beta-amylase activity; GO:0000024,maltose biosynthetic process; GO:0009409,response to cold; GO:0005983,starch catabolic process; GO:0003674,molecular_function; GO:0003824,catalytic activity; GO:0004553,hydrolase activity, hydrolyzing O-glycosyl compounds; GO:0016787,hydrolase activity; G…	--	PF01373.20:Glycosyl hydrolase family 14
LJ030307	1.18085	1.79602e-07	9.67805e-06	probable 2-oxoglutarate-dependent dioxygenase At5g05600 isoform X1 [Camellia sinensis]	A0A5J5AX16_9ASTE RecName: Full=Fe2OG dioxygenase domain-containing protein {ECO:0000259|PROSITE:PS51471};	probable 2-oxoglutarate-dependent dioxygenase At5g05600 isoform X1 [Camellia sinensis]	GO:0051213,dioxygenase activity; GO:0005506,iron ion binding; GO:0120091,jasmonic acid hydrolase; GO:0006952,defense response; GO:1900366,negative regulation of defense response to insect; GO:1900150,regulation of defense response to fungus; GO:2000022,regulation of jasmonic acid mediated signaling pathway; GO:0003674,molecular_function; GO:0003824,catalytic activity; GO:0016491,oxidoreductase ac…	Iron/ascorbate family oxidoreductases	PF14226.9:non-haem dioxygenase in morphine synthesis N-terminal
novel.5447	1.37269	1.82612e-07	9.82095e-06	hypothetical protein TEA_009502 [Camellia sinensis var. sinensis]	A0A4S4D750_CAMSI SubName: Full=Uncharacterized protein {ECO:0000313|EMBL:THF97773.1};	hypothetical protein TEA_009502 [Camellia sinensis var. sinensis]	GO:0009507,chloroplast; GO:0005829,cytosol; GO:0019898,extrinsic component of membrane; GO:0016020,membrane; GO:0005739,mitochondrion; GO:0005886,plasma membrane; GO:0005509,calcium ion binding; GO:0003729,mRNA binding; GO:0031210,phosphatidylcholine binding; GO:0001786,phosphatidylserine binding; GO:0009631,cold acclimation; GO:0050821,protein stabilization; GO:0090559,regulation of membrane per…	--	PF00257.22:Dehydrin
LJ001634	-2.83017	2.03188e-07	1.08214e-05	putative serine/threonine-protein kinase PBL3 [Camellia lanceoleosa]	A0A4S4D2H9_CAMSI RecName: Full=Protein kinase domain-containing protein {ECO:0000259|PROSITE:PS50011};	putative serine/threonine-protein kinase PBL3 [Camellia lanceoleosa]	GO:0005886,plasma membrane; GO:0005524,ATP binding; GO:0106310,protein serine kinase activity; GO:0004674,protein serine/threonine kinase activity; GO:0006952,defense response; GO:0006468,protein phosphorylation; GO:0000166,nucleotide binding; GO:0003674,molecular_function; GO:0005488,binding; GO:0017076,purine nucleotide binding; GO:0030554,adenyl nucleotide binding; GO:0032553,ribonucleotide bi…	Serine/threonine protein kinase	PF00069.28:Protein kinase domain
LJ000883	1.22961	2.3288e-07	1.22771e-05	hypothetical protein LOK49_Contig736G00001 [Camellia lanceoleosa]	A0A4S4CXC7_CAMSI SubName: Full=Uncharacterized protein {ECO:0000313|EMBL:THF94539.1};	hypothetical protein LOK49_Contig736G00001 [Camellia lanceoleosa]	--	--	--
LJ085282	-1.13993	2.47987e-07	1.29312e-05	protein diaphanous-like [Camellia sinensis]	A0A7J7H209_CAMSI SubName: Full=Uncharacterized protein {ECO:0000313|EMBL:KAF5946990.1};	protein diaphanous-like [Camellia sinensis]	GO:0005886,plasma membrane; GO:0040008,regulation of growth; GO:0009737,response to abscisic acid; GO:0009733,response to auxin; GO:0008150,biological_process; GO:0040007,growth; GO:0050789,regulation of biological process; GO:0065007,biological regulation; GO:0009719,response to endogenous stimulus; GO:0009725,response to hormone; GO:0010033,response to organic substance; GO:0033993,response to …	--	PF02519.17:Auxin responsive protein
LJ079356	-1.06156	2.59734e-07	1.3518e-05	dnaJ homolog subfamily B member 13-like [Camellia sinensis]	A0A4S4EGN5_CAMSI RecName: Full=J domain-containing protein {ECO:0000259|PROSITE:PS50076};	dnaJ homolog subfamily B member 13-like [Camellia sinensis]	GO:0016020,membrane; GO:0005524,ATP binding; GO:0030544,Hsp70 protein binding; GO:0046872,metal ion binding; GO:0051082,unfolded protein binding; GO:0006457,protein folding; GO:0009408,response to heat; GO:0000166,nucleotide binding; GO:0003674,molecular_function; GO:0005488,binding; GO:0017076,purine nucleotide binding; GO:0030554,adenyl nucleotide binding; GO:0032553,ribonucleotide binding; GO:…	Molecular chaperone (DnaJ superfamily)	PF01556.21:DnaJ C terminal domain
novel.2989	1.20926	2.60754e-07	1.35454e-05	calmodulin-binding protein 60 D-like [Camellia sinensis]	A0A7J7GQI6_CAMSI SubName: Full=Uncharacterized protein {ECO:0000313|EMBL:KAF5942171.1};	calmodulin-binding protein 60 D-like [Camellia sinensis]	GO:0005634,nucleus; GO:0005516,calmodulin binding; GO:0003700,DNA-binding transcription factor activity; GO:0043565,sequence-specific DNA binding; GO:0098542,defense response to other organism; GO:0080142,regulation of salicylic acid biosynthetic process; GO:0003674,molecular_function; GO:0005488,binding; GO:0005515,protein binding; GO:0140110,transcription regulator activity; GO:0003676,nucleic …	--	PF07887.14:Calmodulin binding protein-like N-terminal domain
LJ068686	1.0301	3.02403e-07	1.55616e-05	putative disease resistance protein At1g50180 isoform X1 [Camellia sinensis]	A0A4S4EQ93_CAMSI RecName: Full=AAA domain-containing protein {ECO:0000259|SMART:SM00382};	putative disease resistance protein At1g50180 isoform X1 [Camellia sinensis]	GO:0009506,plasmodesma; GO:0043531,ADP binding; GO:0005524,ATP binding; GO:0006952,defense response; GO:0051707,response to other organism; GO:0000166,nucleotide binding; GO:0003674,molecular_function; GO:0005488,binding; GO:0017076,purine nucleotide binding; GO:0030554,adenyl nucleotide binding; GO:0032553,ribonucleotide binding; GO:0032555,purine ribonucleotide binding; GO:0032559,adenyl ribonu…	Apoptotic ATPase	PF00931.25:NB-ARC domain
LJ085312	-1.36264	3.04816e-07	1.56564e-05	disease resistance protein RPM1-like [Camellia sinensis]	A0A4S4DQ53_CAMSI SubName: Full=Uncharacterized protein {ECO:0000313|EMBL:THG05218.1};	disease resistance protein RPM1-like [Camellia sinensis]	GO:0012505,endomembrane system; GO:0019897,extrinsic component of plasma membrane; GO:0005886,plasma membrane; GO:0043531,ADP binding; GO:0005524,ATP binding; GO:0000166,nucleotide binding; GO:0009626,plant-type hypersensitive response; GO:0003674,molecular_function; GO:0005488,binding; GO:0017076,purine nucleotide binding; GO:0030554,adenyl nucleotide binding; GO:0032553,ribonucleotide binding; …	Apoptotic ATPase	PF00931.25:NB-ARC domain
novel.6084	2.01573	3.06095e-07	1.56927e-05	--	--	--	--	--	--
novel.1070	-1.25224	3.63029e-07	1.84051e-05	hypothetical protein TEA_008235 [Camellia sinensis var. sinensis]	A0A4S4EB19_CAMSI SubName: Full=Uncharacterized protein {ECO:0000313|EMBL:THG13382.1};	hypothetical protein TEA_008235 [Camellia sinensis var. sinensis]	GO:0005634,nucleus; GO:0003677,DNA binding; GO:0003674,molecular_function; GO:0003676,nucleic acid binding; GO:0005488,binding; GO:0097159,organic cyclic compound binding; GO:1901363,heterocyclic compound binding; GO:0005575,cellular_component; GO:0005622,intracellular anatomical structure; GO:0043226,organelle; GO:0043227,membrane-bounded organelle; GO:0043229,intracellular organelle; GO:0043231…	--	--
LJ102893	1.00502	4.06753e-07	2.05459e-05	uncharacterized protein LOC114317122 [Camellia sinensis]	A0A4S4D2S4_CAMSI RecName: Full=RING-CH-type domain-containing protein {ECO:0000259|PROSITE:PS51292};	uncharacterized protein LOC114317122 [Camellia sinensis]	GO:0030176,integral component of endoplasmic reticulum membrane; GO:0004842,ubiquitin-protein transferase activity; GO:0008270,zinc ion binding; GO:0042335,cuticle development; GO:0010143,cutin biosynthetic process; GO:0008299,isoprenoid biosynthetic process; GO:1900486,positive regulation of isopentenyl diphosphate biosynthetic process, mevalonate pathway; GO:0009414,response to water deprivatio…	Protein involved in mRNA turnover and stability	PF12428.11:Protein of unknown function (DUF3675)
novel.1350	1.21046	4.10097e-07	2.06767e-05	carboxylesterase 1-like [Camellia sinensis]	A0A4S4EC97_CAMSI RecName: Full=Abhydrolase_3 domain-containing protein {ECO:0000259|Pfam:PF07859};	carboxylesterase 1-like [Camellia sinensis]	GO:0080030,methyl indole-3-acetate esterase activity; GO:0003674,molecular_function; GO:0003824,catalytic activity; GO:0016787,hydrolase activity; GO:0016788,hydrolase activity, acting on ester bonds; GO:0052689,carboxylic ester hydrolase activity	Arylacetamide deacetylase	PF07859.16:alpha/beta hydrolase fold
LJ088311	1.37098	5.20218e-07	2.57091e-05	hypothetical protein TEA_015891 [Camellia sinensis var. sinensis]	A0A4S4DEQ6_CAMSI SubName: Full=Uncharacterized protein {ECO:0000313|EMBL:THG01178.1};	hypothetical protein TEA_015891 [Camellia sinensis var. sinensis]	GO:0016021,integral component of membrane; GO:0020037,heme binding; GO:0005506,iron ion binding; GO:0004497,monooxygenase activity; GO:0016705,oxidoreductase activity, acting on paired donors, with incorporation or reduction of molecular oxygen; GO:0003674,molecular_function; GO:0005488,binding; GO:0046906,tetrapyrrole binding; GO:0097159,organic cyclic compound binding; GO:1901363,heterocyclic c…	Cytochrome P450 CYP4/CYP19/CYP26 subfamilies	PF00067.25:Cytochrome P450
LJ090844	1.17091	5.26131e-07	2.59545e-05	nigrin b-like [Camellia sinensis]	A0A7J7HHU8_CAMSI RecName: Full=rRNA N-glycosylase {ECO:0000256|RuleBase:RU004915}; EC=3.2.2.22 {ECO:0000256|RuleBase:RU004915};	nigrin b-like [Camellia sinensis]	GO:0030246,carbohydrate binding; GO:0030598,rRNA N-glycosylase activity; GO:0090729,toxin activity; GO:0006952,defense response; GO:0017148,negative regulation of translation; GO:0003674,molecular_function; GO:0005488,binding; GO:0003824,catalytic activity; GO:0016787,hydrolase activity; GO:0016798,hydrolase activity, acting on glycosyl bonds; GO:0016799,hydrolase activity, hydrolyzing N-glycosyl…	--	PF00161.22:Ribosome inactivating protein
LJ092082	1.02993	5.40217e-07	2.66016e-05	BEL1-like homeodomain protein 6 [Camellia sinensis]	A0A4S4D9V9_CAMSI RecName: Full=Homeobox domain-containing protein {ECO:0000259|PROSITE:PS50071};	BEL1-like homeodomain protein 6 [Camellia sinensis]	GO:0005634,nucleus; GO:0003700,DNA-binding transcription factor activity; GO:0000981,DNA-binding transcription factor activity, RNA polymerase II-specific; GO:0000978,RNA polymerase II cis-regulatory region sequence-specific DNA binding; GO:0000976,transcription cis-regulatory region binding; GO:0006357,regulation of transcription by RNA polymerase II; GO:0003674,molecular_function; GO:0140110,tr…	Transcription factor MEIS1 and related HOX domain proteins	PF07526.14:Associated with HOX
novel.3073	-2.65394	5.51829e-07	2.70762e-05	Homocysteine S-methyltransferase 1 [Camellia lanceoleosa]	A0A4S4DRF3_CAMSI RecName: Full=Hcy-binding domain-containing protein {ECO:0000259|PROSITE:PS50970};	Homocysteine S-methyltransferase 1 [Camellia lanceoleosa]	GO:0047150,betaine-homocysteine S-methyltransferase activity; GO:0008898,S-adenosylmethionine-homocysteine S-methyltransferase activity; GO:0061627,S-methylmethionine-homocysteine S-methyltransferase activity; GO:0008270,zinc ion binding; GO:0009086,methionine biosynthetic process; GO:0032259,methylation; GO:0033528,S-methylmethionine cycle; GO:0003674,molecular_function; GO:0003824,catalytic act…	Homocysteine S-methyltransferase	PF02574.19:Homocysteine S-methyltransferase
LJ071707	1.06795	5.7644e-07	2.81327e-05	LOB domain-containing protein 38-like [Camellia sinensis]	A0A7J7I9K4_CAMSI RecName: Full=LOB domain-containing protein {ECO:0000259|PROSITE:PS50891};	LOB domain-containing protein 38-like [Camellia sinensis]	GO:0010468,regulation of gene expression; GO:0008150,biological_process; GO:0008152,metabolic process; GO:0010467,gene expression; GO:0019222,regulation of metabolic process; GO:0043170,macromolecule metabolic process; GO:0050789,regulation of biological process; GO:0060255,regulation of macromolecule metabolic process; GO:0065007,biological regulation; GO:0071704,organic substance metabolic proc…	--	PF03195.17:Lateral organ boundaries (LOB) domain
LJ060379	-1.92751	6.04779e-07	2.94634e-05	hypothetical protein HYC85_015059 [Camellia sinensis]	A0A7J7H834_CAMSI RecName: Full=Chlorophyll a-b binding protein, chloroplastic {ECO:0000256|RuleBase:RU363080};	hypothetical protein HYC85_015059 [Camellia sinensis]	GO:0009535,chloroplast thylakoid membrane; GO:0016021,integral component of membrane; GO:0009522,photosystem I; GO:0009523,photosystem II; GO:0016168,chlorophyll binding; GO:0046872,metal ion binding; GO:0009768,photosynthesis, light harvesting in photosystem I; GO:0009416,response to light stimulus; GO:0003674,molecular_function; GO:0005488,binding; GO:0046906,tetrapyrrole binding; GO:0097159,or…	--	PF00504.24:Chlorophyll A-B binding protein
LJ059346	1.07727	6.19586e-07	3.01312e-05	calcium-transporting ATPase 2, plasma membrane-type-like [Camellia sinensis]	A0A4S4E8J3_CAMSI RecName: Full=Calcium-transporting ATPase {ECO:0000256|RuleBase:RU361146}; EC=7.2.2.10 {ECO:0000256|RuleBase:RU361146};	calcium-transporting ATPase 2, plasma membrane-type-like [Camellia sinensis]	GO:0005783,endoplasmic reticulum; GO:0005789,endoplasmic reticulum membrane; GO:0005887,integral component of plasma membrane; GO:0043231,intracellular membrane-bounded organelle; GO:0016020,membrane; GO:0005524,ATP binding; GO:0016887,ATP hydrolysis activity; GO:0019829,ATPase-coupled cation transmembrane transporter activity; GO:0015085,calcium ion transmembrane transporter activity; GO:0005516…	Calcium transporting ATPase	PF00689.24:Cation transporting ATPase, C-terminus
LJ016844	-1.12559	6.20708e-07	3.01324e-05	protein ALP1-like [Camellia sinensis]	W8RD93_CAMSI RecName: Full=DDE Tnp4 domain-containing protein {ECO:0000259|Pfam:PF13359};	protein ALP1-like [Camellia sinensis]	GO:0000118,histone deacetylase complex; GO:0046872,metal ion binding; GO:0004518,nuclease activity; GO:0003674,molecular_function; GO:0005488,binding; GO:0043167,ion binding; GO:0043169,cation binding; GO:0003824,catalytic activity; GO:0016787,hydrolase activity; GO:0016788,hydrolase activity, acting on ester bonds; GO:0005575,cellular_component; GO:0005622,intracellular anatomical structure; GO:…	Predicted transposase	PF13359.9:DDE superfamily endonuclease
LJ026230	-1.0045	6.62277e-07	3.20369e-05	NDR1/HIN1-like protein 13 [Camellia sinensis]	A0A4S4E401_CAMSI RecName: Full=LEA_2 domain-containing protein {ECO:0000259|Pfam:PF03168};	NDR1/HIN1-like protein 13 [Camellia sinensis]	GO:0016021,integral component of membrane; GO:0005886,plasma membrane; GO:0009506,plasmodesma; GO:0042742,defense response to bacterium; GO:0006950,response to stress; GO:0006952,defense response; GO:0008150,biological_process; GO:0009605,response to external stimulus; GO:0009607,response to biotic stimulus; GO:0009617,response to bacterium; GO:0043207,response to external biotic stimulus; GO:004…	--	PF03168.16:Late embryogenesis abundant protein
LJ055926	1.21794	7.97749e-07	3.82529e-05	gluconokinase isoform X2 [Camellia sinensis]	A0A7J7I6W5_CAMSI RecName: Full=Gluconokinase {ECO:0000256|ARBA:ARBA00012054, ECO:0000256|RuleBase:RU363066}; EC=2.7.1.12 {ECO:0000256|ARBA:ARBA00012054, ECO:0000256|RuleBase:RU363066};	gluconokinase isoform X2 [Camellia sinensis]	GO:0005524,ATP binding; GO:0046316,gluconokinase activity; GO:0016787,hydrolase activity; GO:0046177,D-gluconate catabolic process; GO:0016310,phosphorylation; GO:0000166,nucleotide binding; GO:0003674,molecular_function; GO:0005488,binding; GO:0017076,purine nucleotide binding; GO:0030554,adenyl nucleotide binding; GO:0032553,ribonucleotide binding; GO:0032555,purine ribonucleotide binding; GO:0…	Gluconate kinase	PF01202.25:Shikimate kinase
novel.2802	1.12903	9.81864e-07	4.63521e-05	hypothetical protein HYC85_006354 [Camellia sinensis]	A0A7J7HNA9_CAMSI RecName: Full=Tify domain-containing protein {ECO:0000259|PROSITE:PS51320};	hypothetical protein HYC85_006354 [Camellia sinensis]	--	--	PF06200.17:tify domain
novel.4340	-2.44577	1.04562e-06	4.86914e-05	--	--	--	--	--	--
novel.4098	1.46567	1.07567e-06	4.99211e-05	E3 ubiquitin-protein ligase RGLG2-like isoform X2 [Camellia sinensis]	A0A4S4CZM8_CAMSI RecName: Full=VWFA domain-containing protein {ECO:0000259|SMART:SM00327};	E3 ubiquitin-protein ligase RGLG2-like isoform X2 [Camellia sinensis]	GO:0005634,nucleus; GO:0005886,plasma membrane; GO:0046872,metal ion binding; GO:0061630,ubiquitin protein ligase activity; GO:0004842,ubiquitin-protein transferase activity; GO:0009738,abscisic acid-activated signaling pathway; GO:0009850,auxin metabolic process; GO:0009690,cytokinin metabolic process; GO:0080148,negative regulation of response to water deprivation; GO:0070534,protein K63-linked…	Copine	PF07002.19:Copine
LJ102287	1.00837	1.2289e-06	5.63652e-05	serine decarboxylase-like [Camellia sinensis]	A0A4S4EUF1_CAMSI SubName: Full=Uncharacterized protein {ECO:0000313|EMBL:THG19906.1};	serine decarboxylase-like [Camellia sinensis]	GO:0005829,cytosol; GO:0005886,plasma membrane; GO:0030170,pyridoxal phosphate binding; GO:0102705,serine decarboxylase activity; GO:0019752,carboxylic acid metabolic process; GO:0006580,ethanolamine metabolic process; GO:0003674,molecular_function; GO:0005488,binding; GO:0019842,vitamin binding; GO:0036094,small molecule binding; GO:0043167,ion binding; GO:0043168,anion binding; GO:0070279,vitam…	Glutamate decarboxylase and related proteins	PF00282.22:Pyridoxal-dependent decarboxylase conserved domain
LJ054341	1.15961	1.2622e-06	5.76995e-05	mitochondrial alternative oxidase 1d [Camellia sinensis]	A0A3G5FMN0_CAMSI RecName: Full=Ubiquinol oxidase {ECO:0000256|RuleBase:RU003779}; EC=1.10.3.11 {ECO:0000256|RuleBase:RU003779};	mitochondrial alternative oxidase 1d [Camellia sinensis]	GO:0016021,integral component of membrane; GO:0005743,mitochondrial inner membrane; GO:0005739,mitochondrion; GO:0070469,respirasome; GO:0009916,alternative oxidase activity; GO:0046872,metal ion binding; GO:0102721,ubiquinol:oxygen oxidoreductase activity; GO:0010230,alternative respiration; GO:0003674,molecular_function; GO:0003824,catalytic activity; GO:0016491,oxidoreductase activity; GO:0016…	--	PF01786.20:Alternative oxidase
LJ072541	-1.63143	1.35321e-06	6.09453e-05	protein EXORDIUM-like isoform X1 [Camellia sinensis]	A0A4S4DWH0_CAMSI SubName: Full=Uncharacterized protein {ECO:0000313|EMBL:THG06956.1};	protein EXORDIUM-like isoform X1 [Camellia sinensis]	GO:0048046,apoplast; GO:0005615,extracellular space; GO:0005575,cellular_component; GO:0005576,extracellular region; GO:0110165,cellular anatomical entity	--	PF04674.15:Phosphate-induced protein 1 conserved region
LJ109918	-1.2261	1.52876e-06	6.77398e-05	hypothetical protein HYC85_007088 [Camellia sinensis]	A0A7J7HN24_CAMSI RecName: Full=RING-type E3 ubiquitin transferase {ECO:0000256|ARBA:ARBA00012483}; EC=2.3.2.27 {ECO:0000256|ARBA:ARBA00012483};	hypothetical protein HYC85_007088 [Camellia sinensis]	GO:0005737,cytoplasm; GO:0005829,cytosol; GO:0046872,metal ion binding; GO:0061630,ubiquitin protein ligase activity; GO:0004842,ubiquitin-protein transferase activity; GO:0009738,abscisic acid-activated signaling pathway; GO:0051865,protein autoubiquitination; GO:0016567,protein ubiquitination; GO:0009737,response to abscisic acid; GO:0009414,response to water deprivation; GO:0003674,molecular_f…	FOG: Predicted E3 ubiquitin ligase	PF06547.15:Protein of unknown function (DUF1117)
novel.6488	1.01044	1.56119e-06	6.90648e-05	jasmonate ZIM-domain 1 variant 3 [Camellia sinensis var. sinensis]	A0A4S4D4K9_CAMSI RecName: Full=Tify domain-containing protein {ECO:0000259|PROSITE:PS51320};	jasmonate ZIM-domain 1 variant 3 [Camellia sinensis var. sinensis]	GO:0005634,nucleus; GO:0009861,jasmonic acid and ethylene-dependent systemic resistance; GO:0009867,jasmonic acid mediated signaling pathway; GO:0031347,regulation of defense response; GO:2000022,regulation of jasmonic acid mediated signaling pathway; GO:0009409,response to cold; GO:0009611,response to wounding; GO:0006950,response to stress; GO:0006952,defense response; GO:0008150,biological_pro…	--	--
LJ081489	1.11372	1.76559e-06	7.73588e-05	cysteine-rich and transmembrane domain-containing protein WIH2-like isoform X1 [Camellia sinensis]	A0A2R6QXD1_ACTCC SubName: Full=1,4-alpha-glucan branching enzyme GlgB like {ECO:0000313|EMBL:PSS16426.1};	cysteine-rich and transmembrane domain-containing protein WIH2-like isoform X1 [Camellia sinensis]	GO:0005737,cytoplasm; GO:0016021,integral component of membrane; GO:0005634,nucleus; GO:0005886,plasma membrane; GO:0005575,cellular_component; GO:0005622,intracellular anatomical structure; GO:0110165,cellular anatomical entity; GO:0016020,membrane; GO:0031224,intrinsic component of membrane; GO:0043226,organelle; GO:0043227,membrane-bounded organelle; GO:0043229,intracellular organelle; GO:0043…	--	PF12734.10:Cysteine-rich TM module stress tolerance
LJ013371	-1.05289	1.80904e-06	7.90101e-05	protein EXORDIUM-like 2 [Camellia sinensis]	A0A4S4DHM5_CAMSI SubName: Full=Uncharacterized protein {ECO:0000313|EMBL:THG02303.1};	protein EXORDIUM-like 2 [Camellia sinensis]	GO:0048046,apoplast; GO:0005615,extracellular space; GO:0005794,Golgi apparatus; GO:0009505,plant-type cell wall; GO:0009506,plasmodesma; GO:0009536,plastid; GO:0071456,cellular response to hypoxia; GO:0001666,response to hypoxia; GO:0006950,response to stress; GO:0008150,biological_process; GO:0009628,response to abiotic stimulus; GO:0009987,cellular process; GO:0033554,cellular response to stre…	--	PF04674.15:Phosphate-induced protein 1 conserved region
LJ083691	2.1021	1.95737e-06	8.46794e-05	ethylene-responsive transcription factor 1B-like [Camellia sinensis]	A0A4S4E7M5_CAMSI RecName: Full=AP2/ERF domain-containing protein {ECO:0000259|PROSITE:PS51032};	ethylene-responsive transcription factor 1B-like [Camellia sinensis]	GO:0005634,nucleus; GO:0003700,DNA-binding transcription factor activity; GO:0043565,sequence-specific DNA binding; GO:0006952,defense response; GO:0009873,ethylene-activated signaling pathway; GO:0045893,positive regulation of DNA-templated transcription; GO:0031347,regulation of defense response; GO:0010104,regulation of ethylene-activated signaling pathway; GO:0003674,molecular_function; GO:01…	--	PF00847.23:AP2 domain
LJ105452	-1.01326	2.06452e-06	8.88942e-05	Copper transporter 5 [Camellia lanceoleosa]	A0A4S4DH78_CAMSI RecName: Full=Copper transport protein {ECO:0000256|RuleBase:RU367022};	Copper transporter 5 [Camellia lanceoleosa]	GO:0016021,integral component of membrane; GO:0005886,plasma membrane; GO:0005375,copper ion transmembrane transporter activity; GO:0006878,cellular copper ion homeostasis; GO:0003674,molecular_function; GO:0005215,transporter activity; GO:0008324,cation transmembrane transporter activity; GO:0015075,ion transmembrane transporter activity; GO:0015318,inorganic molecular entity transmembrane trans…	Copper transporter	PF04145.18:Ctr copper transporter family
LJ063650	-3.65443	2.28877e-06	9.73277e-05	hypothetical protein HYC85_008922 [Camellia sinensis]	A0A7J7HVH1_CAMSI SubName: Full=Uncharacterized protein {ECO:0000313|EMBL:KAF5956066.1};	hypothetical protein HYC85_008922 [Camellia sinensis]	GO:0009535,chloroplast thylakoid membrane; GO:0016021,integral component of membrane; GO:0010176,homogentisate phytyltransferase activity; GO:0010189,vitamin E biosynthetic process; GO:0003674,molecular_function; GO:0003824,catalytic activity; GO:0004659,prenyltransferase activity; GO:0010354,homogentisate prenyltransferase activity; GO:0016740,transferase activity; GO:0016765,transferase activit…	--	PF01040.21:UbiA prenyltransferase family
LJ088620	-1.33289	2.93755e-06	0.000122263	--	--	--	--	--	--
LJ001452	1.28133	3.13034e-06	0.000130089	GDSL esterase/lipase At1g29670-like [Camellia sinensis]	A0A4V3WPF2_CAMSI SubName: Full=Uncharacterized protein {ECO:0000313|EMBL:THG16157.1};	GDSL esterase/lipase At1g29670-like [Camellia sinensis]	GO:0048046,apoplast; GO:0009534,chloroplast thylakoid; GO:0005634,nucleus; GO:0016788,hydrolase activity, acting on ester bonds; GO:0016042,lipid catabolic process; GO:0003674,molecular_function; GO:0003824,catalytic activity; GO:0016787,hydrolase activity; GO:0006629,lipid metabolic process; GO:0008150,biological_process; GO:0008152,metabolic process; GO:0009056,catabolic process; GO:0044238,pri…	--	PF00657.25:GDSL-like Lipase/Acylhydrolase
LJ071011	1.22262	3.18563e-06	0.000132187	LEAF RUST 10 DISEASE-RESISTANCE LOCUS RECEPTOR-LIKE PROTEIN KINASE-like 1.4 [Camellia sinensis]	A0A4S4EPQ5_CAMSI RecName: Full=Protein kinase domain-containing protein {ECO:0000259|PROSITE:PS50011};	LEAF RUST 10 DISEASE-RESISTANCE LOCUS RECEPTOR-LIKE PROTEIN KINASE-like 1.4 [Camellia sinensis]	GO:0016021,integral component of membrane; GO:0005886,plasma membrane; GO:0005524,ATP binding; GO:0030247,polysaccharide binding; GO:0106310,protein serine kinase activity; GO:0004674,protein serine/threonine kinase activity; GO:0071456,cellular response to hypoxia; GO:0006468,protein phosphorylation; GO:0000166,nucleotide binding; GO:0003674,molecular_function; GO:0005488,binding; GO:0017076,pur…	Serine/threonine protein kinase	PF00069.28:Protein kinase domain
LJ049408	1.12695	3.38621e-06	0.000139875	hypothetical protein HYC85_015470 [Camellia sinensis]	A0A7J7GWT9_CAMSI SubName: Full=Uncharacterized protein {ECO:0000313|EMBL:KAF5945242.1};	hypothetical protein HYC85_015470 [Camellia sinensis]	--	--	--
novel.831	1.60957	3.51859e-06	0.00014469	hypothetical protein TEA_029122 [Camellia sinensis var. sinensis]	A0A4S4EDV5_CAMSI RecName: Full=VOC domain-containing protein {ECO:0000259|PROSITE:PS51819};	hypothetical protein TEA_029122 [Camellia sinensis var. sinensis]	GO:0005737,cytoplasm; GO:0005886,plasma membrane; GO:0016829,lyase activity; GO:0140041,cellular detoxification of methylglyoxal; GO:0006952,defense response; GO:0009787,regulation of abscisic acid-activated signaling pathway; GO:2000022,regulation of jasmonic acid mediated signaling pathway; GO:2000031,regulation of salicylic acid mediated signaling pathway; GO:0009409,response to cold; GO:00094…	--	PF00903.28:Glyoxalase/Bleomycin resistance protein/Dioxygenase superfamily
LJ025752	1.18697	4.02459e-06	0.000162812	probable tyrosine-protein phosphatase DSP4 isoform X2 [Camellia sinensis]	A0A4S4D257_CAMSI RecName: Full=Tyrosine-protein phosphatase domain-containing protein {ECO:0000259|PROSITE:PS50054};	probable tyrosine-protein phosphatase DSP4 isoform X2 [Camellia sinensis]	GO:0005737,cytoplasm; GO:0016791,phosphatase activity; GO:0004725,protein tyrosine phosphatase activity; GO:0008138,protein tyrosine/serine/threonine phosphatase activity; GO:0006470,protein dephosphorylation; GO:0003674,molecular_function; GO:0003824,catalytic activity; GO:0016787,hydrolase activity; GO:0016788,hydrolase activity, acting on ester bonds; GO:0042578,phosphoric ester hydrolase acti…	Predicted protein tyrosine phosphatase	PF03162.16:Tyrosine phosphatase family
LJ072542	-1.02844	4.11127e-06	0.000165829	protein EXORDIUM-like isoform X1 [Camellia sinensis]	A0A4S4DWH0_CAMSI SubName: Full=Uncharacterized protein {ECO:0000313|EMBL:THG06956.1};	protein EXORDIUM-like isoform X1 [Camellia sinensis]	GO:0048046,apoplast; GO:0005615,extracellular space; GO:0005575,cellular_component; GO:0005576,extracellular region; GO:0110165,cellular anatomical entity	--	PF04674.15:Phosphate-induced protein 1 conserved region
LJ067564	-1.00858	4.444e-06	0.000177166	protein FANTASTIC FOUR 1 [Camellia sinensis]	A0A4S4ESD4_CAMSI SubName: Full=Uncharacterized protein {ECO:0000313|EMBL:THG19761.1};	protein FANTASTIC FOUR 1 [Camellia sinensis]	--	--	PF11250.11:Fantastic Four meristem regulator
LJ023149	1.2259	4.45884e-06	0.000177499	phosphoinositide phospholipase C 6-like isoform X2 [Camellia sinensis]	A0A4S4E0E7_CAMSI RecName: Full=Phosphoinositide phospholipase C {ECO:0000256|RuleBase:RU361133}; EC=3.1.4.11 {ECO:0000256|RuleBase:RU361133};	phosphoinositide phospholipase C 6-like isoform X2 [Camellia sinensis]	GO:0005886,plasma membrane; GO:0004435,phosphatidylinositol phospholipase C activity; GO:0016042,lipid catabolic process; GO:0048015,phosphatidylinositol-mediated signaling; GO:0003674,molecular_function; GO:0003824,catalytic activity; GO:0004620,phospholipase activity; GO:0004629,phospholipase C activity; GO:0008081,phosphoric diester hydrolase activity; GO:0016298,lipase activity; GO:0016787,hy…	Phosphoinositide-specific phospholipase C	PF00388.22:Phosphatidylinositol-specific phospholipase C, X domain
LJ102228	2.16708	4.66128e-06	0.000184754	gamma-glutamyl peptidase 3-like isoform X2 [Camellia sinensis]	A0A2R6Q8V7_ACTCC SubName: Full=Gamma-glutamyl peptidase {ECO:0000313|EMBL:PSS04325.1};	gamma-glutamyl peptidase 3-like isoform X2 [Camellia sinensis]	GO:0005829,cytosol; GO:0008233,peptidase activity; GO:0019760,glucosinolate metabolic process; GO:0006508,proteolysis; GO:0003674,molecular_function; GO:0003824,catalytic activity; GO:0016787,hydrolase activity; GO:0140096,catalytic activity, acting on a protein; GO:0006082,organic acid metabolic process; GO:0006790,sulfur compound metabolic process; GO:0006807,nitrogen compound metabolic process…	Predicted glutamine synthetase	PF00117.31:Glutamine amidotransferase class-I
LJ034796	1.03977	5.41804e-06	0.00021049	heavy metal-associated isoprenylated plant protein 28-like [Camellia sinensis]	A0A4S4EVJ5_CAMSI RecName: Full=HMA domain-containing protein {ECO:0000259|Pfam:PF00403};	heavy metal-associated isoprenylated plant protein 28-like [Camellia sinensis]	GO:0046872,metal ion binding; GO:0050896,response to stimulus; GO:0003674,molecular_function; GO:0005488,binding; GO:0043167,ion binding; GO:0043169,cation binding; GO:0008150,biological_process	Copper chaperone	PF00403.29:Heavy-metal-associated domain
LJ085285	-1.40525	6.15996e-06	0.000235642	protein diaphanous-like [Camellia sinensis]	A0A7J7H209_CAMSI SubName: Full=Uncharacterized protein {ECO:0000313|EMBL:KAF5946990.1};	protein diaphanous-like [Camellia sinensis]	GO:0005886,plasma membrane; GO:0040008,regulation of growth; GO:0009737,response to abscisic acid; GO:0009733,response to auxin; GO:0008150,biological_process; GO:0040007,growth; GO:0050789,regulation of biological process; GO:0065007,biological regulation; GO:0009719,response to endogenous stimulus; GO:0009725,response to hormone; GO:0010033,response to organic substance; GO:0033993,response to …	--	PF02519.17:Auxin responsive protein
LJ071036	1.44279	6.30445e-06	0.000240834	alpha carbonic anhydrase 7-like isoform X2 [Camellia sinensis]	A0A4V3WJH3_CAMSI RecName: Full=Alpha-carbonic anhydrase domain-containing protein {ECO:0000259|PROSITE:PS51144};	alpha carbonic anhydrase 7-like isoform X2 [Camellia sinensis]	--	Carbonic anhydrase	PF00194.24:Eukaryotic-type carbonic anhydrase
LJ029873	1.03218	6.64566e-06	0.000252112	LOW QUALITY PROTEIN: uncharacterized protein LOC114308202 [Camellia sinensis]	A0A834GCX7_RHOSS RecName: Full=Integrase catalytic domain-containing protein {ECO:0000259|PROSITE:PS50994};	LOW QUALITY PROTEIN: uncharacterized protein LOC114308202 [Camellia sinensis]	GO:0005739,mitochondrion; GO:0008453,alanine-glyoxylate transaminase activity; GO:0030170,pyridoxal phosphate binding; GO:0043562,cellular response to nitrogen levels; GO:0009853,photorespiration; GO:0003674,molecular_function; GO:0003824,catalytic activity; GO:0008483,transaminase activity; GO:0016740,transferase activity; GO:0016769,transferase activity, transferring nitrogenous groups; GO:0005…	Alanine-glyoxylate aminotransferase AGT2	PF17921.4:Integrase zinc binding domain
novel.4552	1.22873	6.72663e-06	0.000254832	hypothetical protein HYC85_019904 [Camellia sinensis]	A0A7J7GNA4_CAMSI RecName: Full=ADH_N_2 domain-containing protein {ECO:0000259|Pfam:PF16884};	hypothetical protein HYC85_019904 [Camellia sinensis]	GO:0032440,2-alkenal reductase [NAD(P)+] activity; GO:0003674,molecular_function; GO:0003824,catalytic activity; GO:0016491,oxidoreductase activity; GO:0016627,oxidoreductase activity, acting on the CH-CH group of donors; GO:0016628,oxidoreductase activity, acting on the CH-CH group of donors, NAD or NADP as acceptor	Predicted NAD-dependent oxidoreductase	PF16884.8:N-terminal domain of oxidoreductase
LJ098624	-1.08343	6.85046e-06	0.000259165	uncharacterized protein LOC114297020 [Camellia sinensis]	A0A4S4DC35_CAMSI SubName: Full=Uncharacterized protein {ECO:0000313|EMBL:THG00148.1};	uncharacterized protein LOC114297020 [Camellia sinensis]	--	--	PF07816.14:Protein of unknown function (DUF1645)
LJ097524	1.3616	6.98928e-06	0.000263689	Sugar transport protein 13 [Camellia lanceoleosa]	A0A6A4LE06_9ERIC RecName: Full=MFS domain-containing protein {ECO:0000259|PROSITE:PS50850}; Flags: Fragment;	Sugar transport protein 13 [Camellia lanceoleosa]	GO:0016021,integral component of membrane; GO:0005886,plasma membrane; GO:0009506,plasmodesma; GO:0009536,plastid; GO:0009679,hexose:proton symporter activity; GO:0005358,high-affinity glucose:proton symporter activity; GO:0015145,monosaccharide transmembrane transporter activity; GO:0015749,monosaccharide transmembrane transport; GO:0009737,response to abscisic acid; GO:0009651,response to salt …	Predicted transporter (major facilitator superfamily)	PF00083.27:Sugar (and other) transporter
LJ123910	1.2549	7.21555e-06	0.000271479	uncharacterized protein At1g15400-like [Camellia sinensis]	A0A7J7HPK7_CAMSI SubName: Full=Uncharacterized protein {ECO:0000313|EMBL:KAF5954589.1};	uncharacterized protein At1g15400-like [Camellia sinensis]	GO:0005634,nucleus; GO:0005886,plasma membrane; GO:0005575,cellular_component; GO:0005622,intracellular anatomical structure; GO:0043226,organelle; GO:0043227,membrane-bounded organelle; GO:0043229,intracellular organelle; GO:0043231,intracellular membrane-bounded organelle; GO:0110165,cellular anatomical entity; GO:0016020,membrane; GO:0071944,cell periphery	--	PF15697.8:Domain of unknown function (DUF4666)
LJ096310	1.3208	7.30835e-06	0.000274218	hypothetical protein HYC85_004852 [Camellia sinensis]	A0A7J7HZ06_CAMSI RecName: Full=ABC transporter domain-containing protein {ECO:0000259|PROSITE:PS50893};	hypothetical protein HYC85_004852 [Camellia sinensis]	GO:0016021,integral component of membrane; GO:0043231,intracellular membrane-bounded organelle; GO:0140359,ABC-type transporter activity; GO:0005524,ATP binding; GO:0042626,ATPase-coupled transmembrane transporter activity; GO:0005319,lipid transporter activity; GO:0006869,lipid transport; GO:0003674,molecular_function; GO:0005215,transporter activity; GO:0015399,primary active transmembrane tran…	Lipid exporter ABCA1 and related proteins, ABC superfamily	PF00005.30:ABC transporter
LJ113333	1.12491	7.82338e-06	0.000291153	cytochrome P450 CYP82D47-like [Camellia sinensis]	A0A4S4ERU2_CAMSI SubName: Full=Uncharacterized protein {ECO:0000313|EMBL:THG19162.1};	cytochrome P450 CYP82D47-like [Camellia sinensis]	GO:0016021,integral component of membrane; GO:0020037,heme binding; GO:0005506,iron ion binding; GO:0004497,monooxygenase activity; GO:0016705,oxidoreductase activity, acting on paired donors, with incorporation or reduction of molecular oxygen; GO:0003674,molecular_function; GO:0005488,binding; GO:0046906,tetrapyrrole binding; GO:0097159,organic cyclic compound binding; GO:1901363,heterocyclic c…	Cytochrome P450 CYP2 subfamily	PF00067.25:Cytochrome P450
LJ092261	1.67422	8.00915e-06	0.000297663	(E,E)-alpha-farnesene synthase-like [Camellia sinensis]	A0A4S4D8L0_CAMSI RecName: Full=Terpene_synth_C domain-containing protein {ECO:0000259|Pfam:PF03936};	(E,E)-alpha-farnesene synthase-like [Camellia sinensis]	GO:0005737,cytoplasm; GO:0052578,alpha-farnesene synthase activity; GO:0000287,magnesium ion binding; GO:0016740,transferase activity; GO:0016102,diterpenoid biosynthetic process; GO:0003674,molecular_function; GO:0003824,catalytic activity; GO:0010333,terpene synthase activity; GO:0010334,sesquiterpene synthase activity; GO:0016829,lyase activity; GO:0016835,carbon-oxygen lyase activity; GO:0016…	--	PF03936.19:Terpene synthase family, metal binding domain
novel.7266	-1.4287	8.37485e-06	0.000309576	--	--	--	--	--	--
LJ084986	1.0703	8.72415e-06	0.000320759	ATP-dependent 6-phosphofructokinase 3-like [Camellia sinensis]	A0A7J7G5A7_CAMSI RecName: Full=ATP-dependent 6-phosphofructokinase {ECO:0000256|HAMAP-Rule:MF_03186}; Short=ATP-PFK {ECO:0000256|HAMAP-Rule:MF_03186}; Short=Phosphofructokinase {ECO:0000256|HAMAP-Rule:MF_03186}; EC=2.7.1.11 {ECO:0000256|HAMAP-Rule:MF_03186}; AltName: Full=Phosphohexokinase {ECO:0000256|HAMAP-Rule:MF_03186};	ATP-dependent 6-phosphofructokinase 3-like [Camellia sinensis]	GO:0005737,cytoplasm; GO:0005829,cytosol; GO:0003872,6-phosphofructokinase activity; GO:0005524,ATP binding; GO:0046872,metal ion binding; GO:0071456,cellular response to hypoxia; GO:0006002,fructose 6-phosphate metabolic process; GO:0006096,glycolytic process; GO:0010053,root epidermal cell differentiation; GO:0003674,molecular_function; GO:0003824,catalytic activity; GO:0008443,phosphofructokin…	Pyrophosphate-dependent phosphofructo-1-kinase	PF00365.23:Phosphofructokinase
LJ034947	-1.03589	9.13899e-06	0.000334219	chaperone protein dnaJ 11, chloroplastic [Camellia sinensis]	A0A4S4DM35_CAMSI RecName: Full=J domain-containing protein {ECO:0000259|PROSITE:PS50076};	chaperone protein dnaJ 11, chloroplastic [Camellia sinensis]	GO:0009507,chloroplast; GO:0009570,chloroplast stroma; GO:0005634,nucleus; GO:0009536,plastid; GO:0005575,cellular_component; GO:0005622,intracellular anatomical structure; GO:0005737,cytoplasm; GO:0043226,organelle; GO:0043227,membrane-bounded organelle; GO:0043229,intracellular organelle; GO:0043231,intracellular membrane-bounded organelle; GO:0110165,cellular anatomical entity; GO:0009532,plas…	Molecular chaperone (DnaJ superfamily)	PF00226.34:DnaJ domain
LJ023846	1.01577	9.5079e-06	0.00034684	EP1-like glycoprotein 2 [Camellia sinensis]	A0A4S4ERE5_CAMSI RecName: Full=Bulb-type lectin domain-containing protein {ECO:0000259|PROSITE:PS50927};	EP1-like glycoprotein 2 [Camellia sinensis]	GO:0048046,apoplast; GO:0005794,Golgi apparatus; GO:0005739,mitochondrion; GO:0009505,plant-type cell wall; GO:0005886,plasma membrane; GO:0009506,plasmodesma; GO:0099503,secretory vesicle; GO:0030246,carbohydrate binding; GO:0003674,molecular_function; GO:0005488,binding; GO:0005575,cellular_component; GO:0005576,extracellular region; GO:0110165,cellular anatomical entity; GO:0005622,intracellul…	--	PF01453.27:D-mannose binding lectin
LJ119153	1.18192	1.02292e-05	0.00037112	hypothetical protein HYC85_013419 [Camellia sinensis]	A0A7J7H3A6_CAMSI RecName: Full=Fe2OG dioxygenase domain-containing protein {ECO:0000259|PROSITE:PS51471};	hypothetical protein HYC85_013419 [Camellia sinensis]	GO:0051213,dioxygenase activity; GO:0033759,flavone synthase activity; GO:0046872,metal ion binding; GO:0034785,salicylate 5-hydroxylase activity; GO:0071456,cellular response to hypoxia; GO:0042742,defense response to bacterium; GO:0002229,defense response to oomycetes; GO:0009813,flavonoid biosynthetic process; GO:0010150,leaf senescence; GO:0009617,response to bacterium; GO:0009620,response to…	Iron/ascorbate family oxidoreductases	PF03171.23:2OG-Fe(II) oxygenase superfamily
LJ113455	1.05288	1.14645e-05	0.000411582	hypothetical protein HYC85_000335 [Camellia sinensis]	A0A7J7I3S9_CAMSI SubName: Full=Uncharacterized protein {ECO:0000313|EMBL:KAF5959126.1};	hypothetical protein HYC85_000335 [Camellia sinensis]	GO:0005634,nucleus; GO:0003677,DNA binding; GO:0045893,positive regulation of DNA-templated transcription; GO:0003674,molecular_function; GO:0003676,nucleic acid binding; GO:0005488,binding; GO:0097159,organic cyclic compound binding; GO:1901363,heterocyclic compound binding; GO:0006139,nucleobase-containing compound metabolic process; GO:0006351,DNA-templated transcription; GO:0006355,regulation…	--	PF07145.18:Ataxin-2 C-terminal region
LJ080527	1.14147	1.15093e-05	0.000412651	aspartic proteinase-like protein 2 [Camellia sinensis]	A0A5J5C4F1_9ASTE RecName: Full=Peptidase A1 domain-containing protein {ECO:0000259|PROSITE:PS51767};	aspartic proteinase-like protein 2 [Camellia sinensis]	GO:0031225,anchored component of membrane; GO:0005737,cytoplasm; GO:0005829,cytosol; GO:0005886,plasma membrane; GO:0090406,pollen tube; GO:0004190,aspartic-type endopeptidase activity; GO:0009555,pollen development; GO:0009846,pollen germination; GO:0009860,pollen tube growth; GO:0010183,pollen tube guidance; GO:0030163,protein catabolic process; GO:0006508,proteolysis; GO:0003674,molecular_func…	Aspartyl protease	PF14543.9:Xylanase inhibitor N-terminal
LJ024141	-1.84259	1.25571e-05	0.000447874	ribosomal protein S16 [Camellia sinensis]	A0A089FMK1_CAMSI RecName: Full=30S ribosomal protein S16, chloroplastic {ECO:0000256|HAMAP-Rule:MF_00385};	ribosomal protein S16 [Camellia sinensis]	GO:0009507,chloroplast; GO:0005840,ribosome; GO:0003735,structural constituent of ribosome; GO:0006412,translation; GO:0003674,molecular_function; GO:0005198,structural molecule activity; GO:0006518,peptide metabolic process; GO:0006807,nitrogen compound metabolic process; GO:0008150,biological_process; GO:0008152,metabolic process; GO:0009058,biosynthetic process; GO:0009059,macromolecule biosyn…	Mitochondrial/chloroplast ribosomal protein S16	PF00886.22:Ribosomal protein S16
novel.2843	1.04259	1.27578e-05	0.000454375	uncharacterized protein LOC114267012 [Camellia sinensis]	--	uncharacterized protein LOC114267012 [Camellia sinensis]	--	--	--
novel.1186	-1.33396	1.38474e-05	0.000488183	hypothetical protein HYC85_007529 [Camellia sinensis]	A0A7J7HP70_CAMSI SubName: Full=Uncharacterized protein {ECO:0000313|EMBL:KAF5954673.1};	hypothetical protein HYC85_007529 [Camellia sinensis]	GO:0009507,chloroplast; GO:0009570,chloroplast stroma; GO:0005886,plasma membrane; GO:0045454,cell redox homeostasis; GO:0008150,biological_process; GO:0009987,cellular process; GO:0019725,cellular homeostasis; GO:0042592,homeostatic process; GO:0050789,regulation of biological process; GO:0050794,regulation of cellular process; GO:0065007,biological regulation; GO:0065008,regulation of biologica…	--	PF00571.31:CBS domain
LJ028556	1.21671	1.48777e-05	0.000522491	dof zinc finger protein DOF1.2-like [Camellia sinensis]	A0A4S4E7E2_CAMSI RecName: Full=Dof-type domain-containing protein {ECO:0000259|PROSITE:PS50884};	dof zinc finger protein DOF1.2-like [Camellia sinensis]	GO:0005634,nucleus; GO:0003677,DNA binding; GO:0003700,DNA-binding transcription factor activity; GO:0046872,metal ion binding; GO:0006355,regulation of DNA-templated transcription; GO:0003674,molecular_function; GO:0003676,nucleic acid binding; GO:0005488,binding; GO:0097159,organic cyclic compound binding; GO:1901363,heterocyclic compound binding; GO:0140110,transcription regulator activity; GO…	--	PF02701.18:Dof domain, zinc finger
novel.702	-1.06063	1.55537e-05	0.000542757	protein MAIN-LIKE 1-like [Camellia sinensis]	A0A7J7G496_CAMSI RecName: Full=PMD domain-containing protein {ECO:0000259|Pfam:PF10536};	protein MAIN-LIKE 1-like [Camellia sinensis]	GO:0010073,meristem maintenance; GO:0008150,biological_process; GO:0009888,tissue development; GO:0032501,multicellular organismal process; GO:0032502,developmental process; GO:0048507,meristem development; GO:0048856,anatomical structure development	--	--
LJ007783	-1.00502	1.60536e-05	0.000558185	hypothetical protein HYC85_000261 [Camellia sinensis]	A0A7J7I1Y3_CAMSI RecName: Full=Glycosyltransferase {ECO:0000256|RuleBase:RU362057}; EC=2.4.1.- {ECO:0000256|RuleBase:RU362057};	hypothetical protein HYC85_000261 [Camellia sinensis]	GO:0008194,UDP-glycosyltransferase activity; GO:0002238,response to molecule of fungal origin; GO:0016135,saponin biosynthetic process; GO:0046246,terpene biosynthetic process; GO:0016114,terpenoid biosynthetic process; GO:0003674,molecular_function; GO:0003824,catalytic activity; GO:0016740,transferase activity; GO:0016757,glycosyltransferase activity; GO:0008150,biological_process; GO:0009605,r…	UDP-glucuronosyl and UDP-glucosyl transferase	PF00201.21:UDP-glucoronosyl and UDP-glucosyl transferase
LJ019345	-1.13903	1.8318e-05	0.000628033	probable carboxylesterase 2 [Camellia sinensis]	A0A7J7GPQ8_CAMSI RecName: Full=Abhydrolase_3 domain-containing protein {ECO:0000259|Pfam:PF07859};	probable carboxylesterase 2 [Camellia sinensis]	GO:0080030,methyl indole-3-acetate esterase activity; GO:0003674,molecular_function; GO:0003824,catalytic activity; GO:0016787,hydrolase activity; GO:0016788,hydrolase activity, acting on ester bonds; GO:0052689,carboxylic ester hydrolase activity	Arylacetamide deacetylase	PF07859.16:alpha/beta hydrolase fold
novel.4800	-1.42396	1.94729e-05	0.000663481	--	--	--	--	--	--
LJ073041	1.01535	2.02345e-05	0.000686023	rust resistance kinase Lr10-like [Camellia sinensis]	A0A4S4D9J1_CAMSI RecName: Full=Non-specific serine/threonine protein kinase {ECO:0000256|ARBA:ARBA00012513}; EC=2.7.11.1 {ECO:0000256|ARBA:ARBA00012513};	rust resistance kinase Lr10-like [Camellia sinensis]	GO:0016021,integral component of membrane; GO:0005886,plasma membrane; GO:0005524,ATP binding; GO:0106310,protein serine kinase activity; GO:0004674,protein serine/threonine kinase activity; GO:0006468,protein phosphorylation; GO:0000166,nucleotide binding; GO:0003674,molecular_function; GO:0005488,binding; GO:0017076,purine nucleotide binding; GO:0030554,adenyl nucleotide binding; GO:0032553,rib…	Serine/threonine protein kinase	PF00069.28:Protein kinase domain
LJ087447	1.0572	2.06618e-05	0.00069878	uncharacterized protein LOC114306445 [Camellia sinensis]	A0A4V3WM73_CAMSI SubName: Full=Uncharacterized protein {ECO:0000313|EMBL:THG07437.1};	uncharacterized protein LOC114306445 [Camellia sinensis]	--	--	--
novel.439	1.44854	2.67437e-05	0.000874286	hypothetical protein RHMOL_Rhmol01G0022200 [Rhododendron molle]	A0A4S4EX51_CAMSI SubName: Full=Uncharacterized protein {ECO:0000313|EMBL:THG21599.1};	hypothetical protein RHMOL_Rhmol01G0022200 [Rhododendron molle]	GO:0003723,RNA binding; GO:0003674,molecular_function; GO:0003676,nucleic acid binding; GO:0005488,binding; GO:0097159,organic cyclic compound binding; GO:1901363,heterocyclic compound binding	Molecular chaperone (DnaJ superfamily)	PF00076.25:RNA recognition motif. (a.k.a. RRM, RBD, or RNP domain)
LJ074288	1.02537	2.72257e-05	0.000888984	chaperone protein dnaJ 20, chloroplastic-like [Camellia sinensis]	A0A7J7HCT5_CAMSI RecName: Full=J domain-containing protein {ECO:0000259|PROSITE:PS50076};	chaperone protein dnaJ 20, chloroplastic-like [Camellia sinensis]	GO:0009507,chloroplast; GO:0005634,nucleus; GO:0061077,chaperone-mediated protein folding; GO:1902395,regulation of 1-deoxy-D-xylulose-5-phosphate synthase activity; GO:0010322,regulation of isopentenyl diphosphate biosynthetic process, methylerythritol 4-phosphate pathway; GO:0006457,protein folding; GO:0008150,biological_process; GO:0009987,cellular process; GO:0050790,regulation of catalytic a…	Molecular chaperone (DnaJ superfamily)	PF00226.34:DnaJ domain
LJ060486	1.31233	2.93813e-05	0.000953692	hypothetical protein HYC85_027634, partial [Camellia sinensis]	A0A7J7G888_CAMSI SubName: Full=Uncharacterized protein {ECO:0000313|EMBL:KAF5936505.1};	hypothetical protein HYC85_027634, partial [Camellia sinensis]	GO:0016021,integral component of membrane; GO:0005886,plasma membrane; GO:0045087,innate immune response; GO:0009751,response to salicylic acid; GO:0002376,immune system process; GO:0006950,response to stress; GO:0006952,defense response; GO:0006955,immune response; GO:0008150,biological_process; GO:0009605,response to external stimulus; GO:0009607,response to biotic stimulus; GO:0043207,response…	FOG: Ankyrin repeat	PF12796.10:Ankyrin repeats (3 copies)
LJ055520	-1.17225	2.98231e-05	0.000966889	Cyclin-dependent protein kinase inhibitor SMR6 [Camellia lanceoleosa]	A0A7J7I1Y6_CAMSI SubName: Full=Uncharacterized protein {ECO:0000313|EMBL:KAF5958667.1};	Cyclin-dependent protein kinase inhibitor SMR6 [Camellia lanceoleosa]	GO:0005634,nucleus; GO:0004860,protein kinase inhibitor activity; GO:0007049,cell cycle; GO:0045839,negative regulation of mitotic nuclear division; GO:0032875,regulation of DNA endoreduplication; GO:0003674,molecular_function; GO:0004857,enzyme inhibitor activity; GO:0019207,kinase regulator activity; GO:0019210,kinase inhibitor activity; GO:0019887,protein kinase regulator activity; GO:0030234,…	--	--
LJ023741	1.05626	3.00068e-05	0.00097055	esterase AAEL000016-like [Camellia sinensis]	A0A4S4DRQ4_CAMSI RecName: Full=FSH1 domain-containing protein {ECO:0000259|Pfam:PF03959};	esterase AAEL000016-like [Camellia sinensis]	GO:0005737,cytoplasm; GO:0005634,nucleus; GO:0016787,hydrolase activity; GO:0003674,molecular_function; GO:0003824,catalytic activity; GO:0005575,cellular_component; GO:0005622,intracellular anatomical structure; GO:0110165,cellular anatomical entity; GO:0043226,organelle; GO:0043227,membrane-bounded organelle; GO:0043229,intracellular organelle; GO:0043231,intracellular membrane-bounded organelle	Phospholipase/carboxyhydrolase	PF03959.16:Serine hydrolase (FSH1)
novel.328	1.11734	3.0166e-05	0.00097226	BTB/POZ domain-containing protein POB1-like [Camellia sinensis]	A0A4S4EP85_CAMSI RecName: Full=BTB domain-containing protein {ECO:0000259|PROSITE:PS50097};	BTB/POZ domain-containing protein POB1-like [Camellia sinensis]	GO:0005634,nucleus; GO:0046982,protein heterodimerization activity; GO:0042803,protein homodimerization activity; GO:0016567,protein ubiquitination; GO:0009737,response to abscisic acid; GO:0010114,response to red light; GO:0003674,molecular_function; GO:0005488,binding; GO:0005515,protein binding; GO:0046983,protein dimerization activity; GO:0042802,identical protein binding; GO:0006807,nitrogen…	--	PF00651.34:BTB/POZ domain
LJ077716	1.29585	3.2538e-05	0.00103533	NAC domain-containing protein 22-like [Camellia sinensis]	A0A4S4E398_CAMSI RecName: Full=NAC domain-containing protein {ECO:0000259|PROSITE:PS51005};	NAC domain-containing protein 22-like [Camellia sinensis]	GO:0005634,nucleus; GO:0003677,DNA binding; GO:0006355,regulation of DNA-templated transcription; GO:0003674,molecular_function; GO:0003676,nucleic acid binding; GO:0005488,binding; GO:0097159,organic cyclic compound binding; GO:1901363,heterocyclic compound binding; GO:0006139,nucleobase-containing compound metabolic process; GO:0006351,DNA-templated transcription; GO:0006725,cellular aromatic c…	--	PF02365.18:No apical meristem (NAM) protein
LJ088587	1.03496	3.27105e-05	0.00103721	secoisolariciresinol dehydrogenase-like [Camellia sinensis]	A0A4S4EI72_CAMSI SubName: Full=Uncharacterized protein {ECO:0000313|EMBL:THG15576.1};	secoisolariciresinol dehydrogenase-like [Camellia sinensis]	GO:0016491,oxidoreductase activity; GO:0016114,terpenoid biosynthetic process; GO:0003674,molecular_function; GO:0003824,catalytic activity; GO:0006629,lipid metabolic process; GO:0006720,isoprenoid metabolic process; GO:0006721,terpenoid metabolic process; GO:0008150,biological_process; GO:0008152,metabolic process; GO:0008299,isoprenoid biosynthetic process; GO:0008610,lipid biosynthetic proces…	Reductases with broad range of substrate specificities	PF13561.9:Enoyl-(Acyl carrier protein) reductase
LJ055984	1.05109	3.35646e-05	0.00106061	hypothetical protein LOK49_LG01G02396 [Camellia lanceoleosa]	A0A7J7I8V9_CAMSI SubName: Full=Uncharacterized protein {ECO:0000313|EMBL:KAF5960618.1};	hypothetical protein LOK49_LG01G02396 [Camellia lanceoleosa]	--	--	--
LJ107658	1.24405	3.58738e-05	0.00112451	hypothetical protein LOK49_LG02G02910 [Camellia lanceoleosa]	A0A7J8N6R3_9ROSI SubName: Full=Uncharacterized protein {ECO:0000313|EMBL:MBA0572649.1};	hypothetical protein LOK49_LG02G02910 [Camellia lanceoleosa]	--	--	--
LJ108753	-1.15599	3.66349e-05	0.00114523	--	--	--	--	--	--
novel.5953	1.44324	3.666e-05	0.00114523	hypothetical protein HYC85_025496, partial [Camellia sinensis]	A0A7J7GB68_CAMSI SubName: Full=Uncharacterized protein {ECO:0000313|EMBL:KAF5937990.1};	hypothetical protein HYC85_025496, partial [Camellia sinensis]	GO:0005737,cytoplasm; GO:0042802,identical protein binding; GO:0016791,phosphatase activity; GO:0004725,protein tyrosine phosphatase activity; GO:0008138,protein tyrosine/serine/threonine phosphatase activity; GO:0006470,protein dephosphorylation; GO:0003674,molecular_function; GO:0005488,binding; GO:0005515,protein binding; GO:0003824,catalytic activity; GO:0016787,hydrolase activity; GO:0016788…	--	--
LJ054987	-1.15849	4.39843e-05	0.00134533	hypothetical protein HYC85_012922 [Camellia sinensis]	A0A7J7HDV9_CAMSI RecName: Full=RING-type domain-containing protein {ECO:0000259|PROSITE:PS50089};	hypothetical protein HYC85_012922 [Camellia sinensis]	GO:0016021,integral component of membrane; GO:0046872,metal ion binding; GO:0061630,ubiquitin protein ligase activity; GO:0006952,defense response; GO:0003674,molecular_function; GO:0005488,binding; GO:0043167,ion binding; GO:0043169,cation binding; GO:0003824,catalytic activity; GO:0004842,ubiquitin-protein transferase activity; GO:0016740,transferase activity; GO:0019787,ubiquitin-like protein …	FOG: Predicted E3 ubiquitin ligase	PF13639.9:Ring finger domain
LJ075245	1.41071	4.40264e-05	0.00134533	mitogen-activated protein kinase 3-like [Camellia sinensis]	A0A4S4EN75_CAMSI RecName: Full=Mitogen-activated protein kinase {ECO:0000256|ARBA:ARBA00012411, ECO:0000256|RuleBase:RU361165}; EC=2.7.11.24 {ECO:0000256|ARBA:ARBA00012411, ECO:0000256|RuleBase:RU361165};	mitogen-activated protein kinase 3-like [Camellia sinensis]	GO:0005938,cell cortex; GO:0005737,cytoplasm; GO:0005634,nucleus; GO:0005524,ATP binding; GO:0004707,MAP kinase activity; GO:0004672,protein kinase activity; GO:0106310,protein serine kinase activity; GO:0004674,protein serine/threonine kinase activity; GO:0009738,abscisic acid-activated signaling pathway; GO:0010120,camalexin biosynthetic process; GO:0010229,inflorescence development; GO:0035556…	Mitogen-activated protein kinase	PF00069.28:Protein kinase domain
LJ063330	-1.14028	4.55415e-05	0.00138456	uncharacterized protein LOC114308705 [Camellia sinensis]	A0A4S4DL71_CAMSI SubName: Full=Uncharacterized protein {ECO:0000313|EMBL:THG03673.1};	uncharacterized protein LOC114308705 [Camellia sinensis]	GO:0016021,integral component of membrane; GO:0005575,cellular_component; GO:0016020,membrane; GO:0031224,intrinsic component of membrane; GO:0110165,cellular anatomical entity	--	PF03350.19:Uncharacterized protein family, UPF0114
LJ124615	1.2049	4.55833e-05	0.00138456	hypothetical protein HYC85_026326 [Camellia sinensis]	A0A7J7G3V7_CAMSI RecName: Full=Receptor-like serine/threonine-protein kinase {ECO:0000256|PIRNR:PIRNR000641}; EC=2.7.11.1 {ECO:0000256|PIRNR:PIRNR000641};	hypothetical protein HYC85_026326 [Camellia sinensis]	GO:0016021,integral component of membrane; GO:0005524,ATP binding; GO:0030246,carbohydrate binding; GO:0106310,protein serine kinase activity; GO:0004674,protein serine/threonine kinase activity; GO:0006952,defense response; GO:0006468,protein phosphorylation; GO:0000166,nucleotide binding; GO:0003674,molecular_function; GO:0005488,binding; GO:0017076,purine nucleotide binding; GO:0030554,adenyl …	--	PF00069.28:Protein kinase domain
LJ017576	1.1283	4.6259e-05	0.00140353	probable WRKY transcription factor 31 isoform X1 [Camellia sinensis]	A0A4S4D3F5_CAMSI RecName: Full=WRKY domain-containing protein {ECO:0000259|PROSITE:PS50811};	probable WRKY transcription factor 31 isoform X1 [Camellia sinensis]	GO:0005634,nucleus; GO:0003700,DNA-binding transcription factor activity; GO:0000976,transcription cis-regulatory region binding; GO:0080169,cellular response to boron-containing substance deprivation; GO:0016036,cellular response to phosphate starvation; GO:0009873,ethylene-activated signaling pathway; GO:0045892,negative regulation of DNA-templated transcription; GO:0003674,molecular_function; …	--	PF03106.18:WRKY DNA -binding domain
novel.3097	1.16469	4.69557e-05	0.00141996	C-terminal binding protein AN [Camellia lanceoleosa]	W9QR91_9ROSA SubName: Full=Uncharacterized protein {ECO:0000313|EMBL:EXB51631.1};	C-terminal binding protein AN [Camellia lanceoleosa]	GO:0010494,cytoplasmic stress granule; GO:0005829,cytosol; GO:0005874,microtubule; GO:0005802,trans-Golgi network; GO:0042802,identical protein binding; GO:0019900,kinase binding; GO:0051287,NAD binding; GO:0016616,oxidoreductase activity, acting on the CH-OH group of donors, NAD or NADP as acceptor; GO:0042803,protein homodimerization activity; GO:0043621,protein self-association; GO:0003714,tra…	Transcription factor CtBP	--
novel.4903	2.04134	4.72987e-05	0.00142875	--	--	--	--	--	--
LJ098767	1.24121	4.76704e-05	0.00143684	nudix hydrolase 1-like isoform X2 [Camellia sinensis]	A0A4S4EZL9_CAMSI RecName: Full=Nudix hydrolase domain-containing protein {ECO:0000259|PROSITE:PS51462};	nudix hydrolase 1-like isoform X2 [Camellia sinensis]	GO:0005829,cytosol; GO:0035539,8-oxo-7,8-dihydrodeoxyguanosine triphosphate pyrophosphatase activity; GO:0008413,8-oxo-7,8-dihydroguanosine triphosphate pyrophosphatase activity; GO:0019177,dihydroneopterin triphosphate pyrophosphohydrolase activity; GO:0046872,metal ion binding; GO:0000210,NAD+ diphosphatase activity; GO:0006974,cellular response to DNA damage stimulus; GO:0006203,dGTP catabolic…	--	PF00293.31:NUDIX domain
LJ048991	1.1405	4.76713e-05	0.00143684	7-deoxyloganetin glucosyltransferase-like [Camellia sinensis]	A0A4S4CYP0_CAMSI RecName: Full=Glycosyltransferase {ECO:0000256|RuleBase:RU362057}; EC=2.4.1.- {ECO:0000256|RuleBase:RU362057};	7-deoxyloganetin glucosyltransferase-like [Camellia sinensis]	GO:0035251,UDP-glucosyltransferase activity; GO:0003674,molecular_function; GO:0003824,catalytic activity; GO:0008194,UDP-glycosyltransferase activity; GO:0016740,transferase activity; GO:0016757,glycosyltransferase activity; GO:0016758,hexosyltransferase activity; GO:0046527,glucosyltransferase activity	UDP-glucuronosyl and UDP-glucosyl transferase	PF00201.21:UDP-glucoronosyl and UDP-glucosyl transferase
LJ013883	1.13083	4.8684e-05	0.00146095	receptor-like serine/threonine-protein kinase SD1-8 [Camellia sinensis]	A0A4S4D199_CAMSI RecName: Full=Non-specific serine/threonine protein kinase {ECO:0000256|ARBA:ARBA00012513}; EC=2.7.11.1 {ECO:0000256|ARBA:ARBA00012513};	receptor-like serine/threonine-protein kinase SD1-8 [Camellia sinensis]	GO:0016021,integral component of membrane; GO:0005886,plasma membrane; GO:0009506,plasmodesma; GO:0005773,vacuole; GO:0005524,ATP binding; GO:0030246,carbohydrate binding; GO:0106310,protein serine kinase activity; GO:0004674,protein serine/threonine kinase activity; GO:0004675,transmembrane receptor protein serine/threonine kinase activity; GO:0031625,ubiquitin protein ligase binding; GO:0006468…	--	PF07714.20:Protein tyrosine and serine/threonine kinase
LJ096309	1.42096	5.10526e-05	0.00151873	ABC transporter A family member 2-like [Camellia sinensis]	A0A7J7HZ06_CAMSI RecName: Full=ABC transporter domain-containing protein {ECO:0000259|PROSITE:PS50893};	ABC transporter A family member 2-like [Camellia sinensis]	GO:0016021,integral component of membrane; GO:0043231,intracellular membrane-bounded organelle; GO:0140359,ABC-type transporter activity; GO:0005524,ATP binding; GO:0042626,ATPase-coupled transmembrane transporter activity; GO:0005319,lipid transporter activity; GO:0006869,lipid transport; GO:0003674,molecular_function; GO:0005215,transporter activity; GO:0015399,primary active transmembrane tran…	Lipid exporter ABCA1 and related proteins, ABC superfamily	PF12698.10:ABC-2 family transporter protein
LJ031875	1.31742	5.7896e-05	0.00170201	nigrin b-like [Camellia sinensis]	A0A7J7HHU8_CAMSI RecName: Full=rRNA N-glycosylase {ECO:0000256|RuleBase:RU004915}; EC=3.2.2.22 {ECO:0000256|RuleBase:RU004915};	nigrin b-like [Camellia sinensis]	GO:0030246,carbohydrate binding; GO:0030598,rRNA N-glycosylase activity; GO:0090729,toxin activity; GO:0006952,defense response; GO:0017148,negative regulation of translation; GO:0003674,molecular_function; GO:0005488,binding; GO:0003824,catalytic activity; GO:0016787,hydrolase activity; GO:0016798,hydrolase activity, acting on glycosyl bonds; GO:0016799,hydrolase activity, hydrolyzing N-glycosyl…	--	PF00161.22:Ribosome inactivating protein
novel.3858	1.08587	5.83804e-05	0.00171441	hypothetical protein HYC85_030691 [Camellia sinensis]	A0A7J7G1C5_CAMSI SubName: Full=Uncharacterized protein {ECO:0000313|EMBL:KAF5934520.1};	hypothetical protein HYC85_030691 [Camellia sinensis]	GO:0016021,integral component of membrane; GO:0005575,cellular_component; GO:0016020,membrane; GO:0031224,intrinsic component of membrane; GO:0110165,cellular anatomical entity	--	--
LJ013063	-1.07782	5.93845e-05	0.00174017	uncharacterized protein LOC114282126 isoform X1 [Camellia sinensis]	A0A4S4E0K0_CAMSI RecName: Full=AAA domain-containing protein {ECO:0000259|SMART:SM00382};	uncharacterized protein LOC114282126 isoform X1 [Camellia sinensis]	GO:0043531,ADP binding; GO:0005524,ATP binding; GO:0006952,defense response; GO:0000166,nucleotide binding; GO:0003674,molecular_function; GO:0005488,binding; GO:0017076,purine nucleotide binding; GO:0030554,adenyl nucleotide binding; GO:0032553,ribonucleotide binding; GO:0032555,purine ribonucleotide binding; GO:0032559,adenyl ribonucleotide binding; GO:0036094,small molecule binding; GO:0043167…	Apoptotic ATPase	PF00931.25:NB-ARC domain
LJ073918	1.1357	5.95247e-05	0.00174242	GEM-like protein 4 [Camellia sinensis]	A0A4S4DPS9_CAMSI RecName: Full=GRAM domain-containing protein {ECO:0000259|SMART:SM00568};	GEM-like protein 4 [Camellia sinensis]	--	--	PF02893.23:GRAM domain
novel.596	1.14121	6.07075e-05	0.00177325	pectinesterase 31 [Camellia sinensis]	A0A5J5AH50_9ASTE RecName: Full=Pectinesterase {ECO:0000256|ARBA:ARBA00013229, ECO:0000256|RuleBase:RU000589}; EC=3.1.1.11 {ECO:0000256|ARBA:ARBA00013229, ECO:0000256|RuleBase:RU000589};	pectinesterase 31 [Camellia sinensis]	GO:0045330,aspartyl esterase activity; GO:0052689,carboxylic ester hydrolase activity; GO:0030599,pectinesterase activity; GO:0042545,cell wall modification; GO:0050829,defense response to Gram-negative bacterium; GO:0045490,pectin catabolic process; GO:0045488,pectin metabolic process; GO:0003674,molecular_function; GO:0003824,catalytic activity; GO:0016787,hydrolase activity; GO:0016788,hydrola…	--	PF01095.22:Pectinesterase
LJ089850	1.01687	6.91975e-05	0.0019853	zinc finger protein 10-like [Camellia sinensis]	A0A4S4DZ13_CAMSI RecName: Full=C2H2-type domain-containing protein {ECO:0000259|PROSITE:PS50157};	zinc finger protein 10-like [Camellia sinensis]	GO:0005634,nucleus; GO:0003700,DNA-binding transcription factor activity; GO:0046872,metal ion binding; GO:0040008,regulation of growth; GO:0006355,regulation of DNA-templated transcription; GO:0003674,molecular_function; GO:0140110,transcription regulator activity; GO:0005488,binding; GO:0043167,ion binding; GO:0043169,cation binding; GO:0008150,biological_process; GO:0040007,growth; GO:0050789,…	--	PF13912.9:C2H2-type zinc finger
LJ089473	-1.09951	7.44768e-05	0.00212344	ethylene-responsive transcription factor WIN1-like isoform X2 [Camellia sinensis]	A0A4S4F3Q2_CAMSI RecName: Full=AP2/ERF domain-containing protein {ECO:0000259|PROSITE:PS51032};	ethylene-responsive transcription factor WIN1-like isoform X2 [Camellia sinensis]	GO:0005634,nucleus; GO:0003700,DNA-binding transcription factor activity; GO:0043565,sequence-specific DNA binding; GO:0010143,cutin biosynthetic process; GO:0009873,ethylene-activated signaling pathway; GO:0009414,response to water deprivation; GO:0010166,wax metabolic process; GO:0003674,molecular_function; GO:0140110,transcription regulator activity; GO:0003676,nucleic acid binding; GO:0003677…	--	PF00847.23:AP2 domain
LJ011876	1.76482	7.60265e-05	0.00216537	LOW QUALITY PROTEIN: receptor-like protein kinase 7 [Camellia sinensis]	A0A7J7HEV9_CAMSI RecName: Full=Protein kinase domain-containing protein {ECO:0000259|PROSITE:PS50011};	LOW QUALITY PROTEIN: receptor-like protein kinase 7 [Camellia sinensis]	GO:0016021,integral component of membrane; GO:0005886,plasma membrane; GO:0005524,ATP binding; GO:0042802,identical protein binding; GO:0042277,peptide binding; GO:0001653,peptide receptor activity; GO:0004672,protein kinase activity; GO:0106310,protein serine kinase activity; GO:0004674,protein serine/threonine kinase activity; GO:0045087,innate immune response; GO:0046777,protein autophosphoryl…	--	PF00069.28:Protein kinase domain
LJ078859	-1.09127	7.73619e-05	0.00219884	hypothetical protein LOK49_LG06G03439 [Camellia lanceoleosa]	--	hypothetical protein LOK49_LG06G03439 [Camellia lanceoleosa]	--	--	--
novel.3343	-1.13469	7.943e-05	0.0022483	hypothetical protein TEA_004590 [Camellia sinensis var. sinensis]	A0A4S4DHM1_CAMSI SubName: Full=Uncharacterized protein {ECO:0000313|EMBL:THG02245.1};	hypothetical protein TEA_004590 [Camellia sinensis var. sinensis]	--	--	--
LJ046604	-1.38282	7.97388e-05	0.00225239	uncharacterized protein LOC114267192 [Camellia sinensis]	A0A4S4EJP7_CAMSI SubName: Full=Uncharacterized protein {ECO:0000313|EMBL:THG16790.1};	uncharacterized protein LOC114267192 [Camellia sinensis]	--	--	PF05553.14:Cotton fibre expressed protein
novel.5098	1.28137	8.78779e-05	0.002452	hypothetical protein HYC85_026755 [Camellia sinensis]	A0A7J7G8H0_CAMSI SubName: Full=Uncharacterized protein {ECO:0000313|EMBL:KAF5935626.1};	hypothetical protein HYC85_026755 [Camellia sinensis]	--	--	--
novel.2741	-1.66785	9.18383e-05	0.00253925	--	--	--	--	--	--
LJ101777	-1.07416	0.00010214	0.00279312	hypothetical protein TEA_023107 [Camellia sinensis var. sinensis]	A0A4S4E464_CAMSI RecName: Full=Abhydro_lipase domain-containing protein {ECO:0000259|Pfam:PF04083};	hypothetical protein TEA_023107 [Camellia sinensis var. sinensis]	GO:0005576,extracellular region; GO:0016298,lipase activity; GO:0004806,triglyceride lipase activity; GO:0002213,defense response to insect; GO:0016042,lipid catabolic process; GO:0003674,molecular_function; GO:0003824,catalytic activity; GO:0016787,hydrolase activity; GO:0016788,hydrolase activity, acting on ester bonds; GO:0052689,carboxylic ester hydrolase activity; GO:0006950,response to stre…	Triglyceride lipase-cholesterol esterase	PF04083.19:Partial alpha/beta-hydrolase lipase region
LJ040277	1.00447	0.000103403	0.00281641	heavy metal-associated isoprenylated plant protein 39-like [Camellia sinensis]	A0A7J7G3N1_CAMSI RecName: Full=HMA domain-containing protein {ECO:0000259|Pfam:PF00403};	heavy metal-associated isoprenylated plant protein 39-like [Camellia sinensis]	GO:0046872,metal ion binding; GO:0003674,molecular_function; GO:0005488,binding; GO:0043167,ion binding; GO:0043169,cation binding	Copper chaperone	PF00403.29:Heavy-metal-associated domain
LJ007018	1.31396	0.00010375	0.00282225	G-type lectin S-receptor-like serine/threonine-protein kinase B120 [Camellia sinensis]	A0A4S4F331_CAMSI RecName: Full=Protein kinase domain-containing protein {ECO:0000259|PROSITE:PS50011};	G-type lectin S-receptor-like serine/threonine-protein kinase B120 [Camellia sinensis]	GO:0016021,integral component of membrane; GO:0005886,plasma membrane; GO:0005524,ATP binding; GO:0005516,calmodulin binding; GO:0030246,carbohydrate binding; GO:0106310,protein serine kinase activity; GO:0004674,protein serine/threonine kinase activity; GO:0031625,ubiquitin protein ligase binding; GO:0006468,protein phosphorylation; GO:0048544,recognition of pollen; GO:0000166,nucleotide binding…	--	PF07714.20:Protein tyrosine and serine/threonine kinase
LJ084026	1.63334	0.000120132	0.003199	bZIP transcription factor 53-like [Camellia sinensis]	A0A4S4D726_CAMSI RecName: Full=BZIP domain-containing protein {ECO:0000259|PROSITE:PS50217};	bZIP transcription factor 53-like [Camellia sinensis]	GO:0005634,nucleus; GO:0003700,DNA-binding transcription factor activity; GO:0045735,nutrient reservoir activity; GO:0046982,protein heterodimerization activity; GO:0043565,sequence-specific DNA binding; GO:0000976,transcription cis-regulatory region binding; GO:0009267,cellular response to starvation; GO:0006971,hypotonic response; GO:2000693,positive regulation of seed maturation; GO:0045893,po…	--	PF00170.24:bZIP transcription factor
novel.359	-1.2524	0.000121292	0.00322676	hypothetical protein HYC85_030775 [Camellia sinensis]	A0A7J7G5J0_CAMSI SubName: Full=Uncharacterized protein {ECO:0000313|EMBL:KAF5934604.1};	hypothetical protein HYC85_030775 [Camellia sinensis]	--	--	--
LJ117615	-1.35384	0.000124825	0.00330474	uncharacterized protein LOC114268862 [Camellia sinensis]	A0A2N9EDB0_FAGSY RecName: Full=Reverse transcriptase domain-containing protein {ECO:0000259|PROSITE:PS50878};	uncharacterized protein LOC114268862 [Camellia sinensis]	GO:0046872,metal ion binding; GO:0003676,nucleic acid binding; GO:0004523,RNA-DNA hybrid ribonuclease activity; GO:0003674,molecular_function; GO:0005488,binding; GO:0043167,ion binding; GO:0043169,cation binding; GO:0097159,organic cyclic compound binding; GO:1901363,heterocyclic compound binding; GO:0003824,catalytic activity; GO:0004518,nuclease activity; GO:0004519,endonuclease activity; GO:0…	FOG: Reverse transcriptase	--
LJ002196	-1.31155	0.000131204	0.00344698	ethylene-responsive transcription factor ERF109-like [Camellia sinensis]	A0A4S4DSC7_CAMSI RecName: Full=AP2/ERF domain-containing protein {ECO:0000259|PROSITE:PS51032};	ethylene-responsive transcription factor ERF109-like [Camellia sinensis]	GO:0005634,nucleus; GO:0003700,DNA-binding transcription factor activity; GO:1990837,sequence-specific double-stranded DNA binding; GO:0071456,cellular response to hypoxia; GO:0006952,defense response; GO:0009873,ethylene-activated signaling pathway; GO:0045893,positive regulation of DNA-templated transcription; GO:2000280,regulation of root development; GO:0034059,response to anoxia; GO:0009414,…	--	PF00847.23:AP2 domain
LJ086303	2.73488	0.000134279	0.00351767	Uncharacterized protein YNL011C [Camellia lanceoleosa]	A0A2R6RGA7_ACTCC SubName: Full=LPPG:FO 2-phospho-L-lactate transferase CofD/UPF0052 protein {ECO:0000313|EMBL:PSS29066.1};	Uncharacterized protein YNL011C [Camellia lanceoleosa]	GO:0004190,aspartic-type endopeptidase activity; GO:0004519,endonuclease activity; GO:0003676,nucleic acid binding; GO:0003964,RNA-directed DNA polymerase activity; GO:0008270,zinc ion binding; GO:0015074,DNA integration; GO:0006508,proteolysis; GO:0003674,molecular_function; GO:0003824,catalytic activity; GO:0004175,endopeptidase activity; GO:0008233,peptidase activity; GO:0016787,hydrolase acti…	--	PF01933.21:2-phospho-L-lactate transferase CofD
LJ114822	-1.6004	0.000141118	0.00367927	UDP-glycosyltransferase 73C3-like [Camellia sinensis]	A0A2C9VEA3_MANES RecName: Full=Glycosyltransferase {ECO:0000256|RuleBase:RU362057}; EC=2.4.1.- {ECO:0000256|RuleBase:RU362057};	UDP-glycosyltransferase 73C3-like [Camellia sinensis]	GO:0008194,UDP-glycosyltransferase activity; GO:0003674,molecular_function; GO:0003824,catalytic activity; GO:0016740,transferase activity; GO:0016757,glycosyltransferase activity	UDP-glucuronosyl and UDP-glucosyl transferase	PF00201.21:UDP-glucoronosyl and UDP-glucosyl transferase
LJ121601	1.00705	0.000150246	0.00388196	uncharacterized protein LOC114278976 [Camellia sinensis]	A0A5B7C8E4_DAVIN SubName: Full=Uncharacterized protein {ECO:0000313|EMBL:MPA77157.1};	uncharacterized protein LOC114278976 [Camellia sinensis]	GO:0016021,integral component of membrane; GO:0005575,cellular_component; GO:0016020,membrane; GO:0031224,intrinsic component of membrane; GO:0110165,cellular anatomical entity	--	PF12811.10:Bax inhibitor 1 like
novel.4207	1.10196	0.000153762	0.00395845	auxin-repressed 12.5 kDa protein-like isoform X2 [Camellia sinensis]	A0A7J7GUP5_CAMSI SubName: Full=Uncharacterized protein {ECO:0000313|EMBL:KAF5944390.1};	auxin-repressed 12.5 kDa protein-like isoform X2 [Camellia sinensis]	GO:0005829,cytosol; GO:0005783,endoplasmic reticulum; GO:0009617,response to bacterium; GO:0008150,biological_process; GO:0009605,response to external stimulus; GO:0009607,response to biotic stimulus; GO:0043207,response to external biotic stimulus; GO:0044419,biological process involved in interspecies interaction between organisms; GO:0050896,response to stimulus; GO:0051707,response to other o…	--	PF05564.15:Dormancy/auxin associated protein
LJ057915	-1.40107	0.000155139	0.00398049	BON1-associated protein 2-like [Camellia sinensis]	A0A4V3WPX6_CAMSI RecName: Full=C2 domain-containing protein {ECO:0000259|PROSITE:PS50004};	BON1-associated protein 2-like [Camellia sinensis]	GO:0016020,membrane; GO:0006952,defense response; GO:0006950,response to stress; GO:0008150,biological_process; GO:0050896,response to stimulus; GO:0005575,cellular_component; GO:0110165,cellular anatomical entity	--	PF00168.33:C2 domain
LJ079566	-1.4469	0.000161353	0.004113	BTB/POZ domain-containing protein At1g63850 isoform X1 [Camellia sinensis]	A0A4S4E230_CAMSI RecName: Full=BTB domain-containing protein {ECO:0000259|PROSITE:PS50097};	BTB/POZ domain-containing protein At1g63850 isoform X1 [Camellia sinensis]	GO:0016567,protein ubiquitination; GO:0006807,nitrogen compound metabolic process; GO:0008150,biological_process; GO:0008152,metabolic process; GO:0019538,protein metabolic process; GO:0032446,protein modification by small protein conjugation; GO:0036211,protein modification process; GO:0043170,macromolecule metabolic process; GO:0043412,macromolecule modification; GO:0044238,primary metabolic pr…	--	PF00651.34:BTB/POZ domain
LJ092144	1.10958	0.000176989	0.00447002	beta-glucosidase 18-like [Camellia sinensis]	A0A2R6QDW7_ACTCC SubName: Full=Beta-glucosidase like {ECO:0000313|EMBL:PSS06316.1};	beta-glucosidase 18-like [Camellia sinensis]	GO:0033907,beta-D-fucosidase activity; GO:0004565,beta-galactosidase activity; GO:0008422,beta-glucosidase activity; GO:0047782,coniferin beta-glucosidase activity; GO:0102483,scopolin beta-glucosidase activity; GO:0005975,carbohydrate metabolic process; GO:0033491,coniferin metabolic process; GO:0016137,glycoside metabolic process; GO:0003674,molecular_function; GO:0003824,catalytic activity; GO…	Beta-glucosidase, lactase phlorizinhydrolase, and related proteins	PF00232.21:Glycosyl hydrolase family 1
LJ028172	1.31944	0.000192685	0.00479144	probable WRKY transcription factor 33 [Camellia sinensis]	A0A4S4E2M9_CAMSI SubName: Full=Uncharacterized protein {ECO:0000313|EMBL:THG09545.1};	probable WRKY transcription factor 33 [Camellia sinensis]	GO:0005634,nucleus; GO:0003700,DNA-binding transcription factor activity; GO:0046872,metal ion binding; GO:0000976,transcription cis-regulatory region binding; GO:0010120,camalexin biosynthetic process; GO:0070370,cellular heat acclimation; GO:0034605,cellular response to heat; GO:0042742,defense response to bacterium; GO:0050832,defense response to fungus; GO:0010508,positive regulation of autop…	--	PF03106.18:WRKY DNA -binding domain
LJ055439	-1.34771	0.000196812	0.00487639	O-glucosyltransferase rumi-like isoform X1 [Camellia sinensis]	A0A7J7GCV2_CAMSI RecName: Full=CAP10 domain-containing protein {ECO:0000259|SMART:SM00672};	O-glucosyltransferase rumi-like isoform X1 [Camellia sinensis]	--	Endoplasmic reticulum protein EP58, contains filamin rod domain and KDEL motif	PF05686.15:Glycosyl transferase family 90
LJ118656	1.14578	0.000205183	0.0050428	hypothetical protein LOK49_LG03G00780 [Camellia lanceoleosa]	A0A7J7HYY6_CAMSI RecName: Full=GLTP domain-containing protein {ECO:0000259|Pfam:PF08718};	hypothetical protein LOK49_LG03G00780 [Camellia lanceoleosa]	GO:0005737,cytoplasm; GO:0005829,cytosol; GO:0005634,nucleus; GO:1902387,ceramide 1-phosphate binding; GO:1902388,ceramide 1-phosphate transfer activity; GO:0035627,ceramide transport; GO:0120009,intermembrane lipid transfer; GO:0003674,molecular_function; GO:0005488,binding; GO:0005543,phospholipid binding; GO:0008289,lipid binding; GO:0033218,amide binding; GO:0043167,ion binding; GO:0043168,an…	Uncharacterized conserved protein	PF08718.14:Glycolipid transfer protein (GLTP)
LJ058004	2.30485	0.0002116	0.00516808	lectin beta-1 and beta-2 chains-like [Camellia sinensis]	A0A834G8D0_RHOSS RecName: Full=Lectin_legB domain-containing protein {ECO:0000259|Pfam:PF00139};	lectin beta-1 and beta-2 chains-like [Camellia sinensis]	GO:0030246,carbohydrate binding; GO:0009610,response to symbiotic fungus; GO:0003674,molecular_function; GO:0005488,binding; GO:0008150,biological_process; GO:0009605,response to external stimulus; GO:0009607,response to biotic stimulus; GO:0009608,response to symbiont; GO:0009620,response to fungus; GO:0043207,response to external biotic stimulus; GO:0044419,biological process involved in inters…	--	PF00139.22:Legume lectin domain
LJ043869	1.10712	0.000214088	0.0052242	trihelix transcription factor GT-3b [Camellia sinensis]	A0A7J7GJI4_CAMSI RecName: Full=Myb-like domain-containing protein {ECO:0000259|PROSITE:PS50090};	trihelix transcription factor GT-3b [Camellia sinensis]	GO:0016592,mediator complex; GO:0005730,nucleolus; GO:0005634,nucleus; GO:0003700,DNA-binding transcription factor activity; GO:0043565,sequence-specific DNA binding; GO:0006355,regulation of DNA-templated transcription; GO:0003674,molecular_function; GO:0140110,transcription regulator activity; GO:0003676,nucleic acid binding; GO:0003677,DNA binding; GO:0005488,binding; GO:0097159,organic cyclic…	Transcription factor GT-2 and related proteins, contains trihelix DNA-binding/SANT domain	PF13837.9:Myb/SANT-like DNA-binding domain
LJ103431	1.37539	0.000236082	0.00566515	phospholipase A1-Ibeta2, chloroplastic-like [Camellia sinensis]	A0A4S4DAA0_CAMSI RecName: Full=Lipase_3 domain-containing protein {ECO:0000259|Pfam:PF01764};	phospholipase A1-Ibeta2, chloroplastic-like [Camellia sinensis]	GO:0009507,chloroplast; GO:0047714,galactolipase activity; GO:0008970,phospholipase A1 activity; GO:0004620,phospholipase activity; GO:0004806,triglyceride lipase activity; GO:0016042,lipid catabolic process; GO:0003674,molecular_function; GO:0003824,catalytic activity; GO:0016298,lipase activity; GO:0016787,hydrolase activity; GO:0016788,hydrolase activity, acting on ester bonds; GO:0052689,carb…	Predicted lipase	PF01764.28:Lipase (class 3)
LJ071890	1.37161	0.000244179	0.00582376	probable receptor-like protein kinase At1g11050 [Camellia sinensis]	A0A4S4D8B9_CAMSI RecName: Full=Protein kinase domain-containing protein {ECO:0000259|PROSITE:PS50011};	probable receptor-like protein kinase At1g11050 [Camellia sinensis]	GO:0016021,integral component of membrane; GO:0005886,plasma membrane; GO:0005524,ATP binding; GO:0106310,protein serine kinase activity; GO:0004674,protein serine/threonine kinase activity; GO:0004714,transmembrane receptor protein tyrosine kinase activity; GO:0000166,nucleotide binding; GO:0003674,molecular_function; GO:0005488,binding; GO:0017076,purine nucleotide binding; GO:0030554,adenyl nu…	Serine/threonine protein kinase	PF00069.28:Protein kinase domain
LJ054372	1.63865	0.000245651	0.0058538	CBF5/DREB protein [Camellia sinensis var. sinensis]	A0A451FT73_CAMSI SubName: Full=CBF5/DREB protein {ECO:0000313|EMBL:QAA95851.1};	CBF5/DREB protein [Camellia sinensis var. sinensis]	GO:0005634,nucleus; GO:0003700,DNA-binding transcription factor activity; GO:0000976,transcription cis-regulatory region binding; GO:0009738,abscisic acid-activated signaling pathway; GO:0019760,glucosinolate metabolic process; GO:0003674,molecular_function; GO:0140110,transcription regulator activity; GO:0001067,transcription regulatory region nucleic acid binding; GO:0003676,nucleic acid bindin…	--	PF00847.23:AP2 domain
LJ000055	-1.5803	0.000265606	0.00625863	uncharacterized protein LOC114297260 [Camellia sinensis]	A0A4V3WPP3_CAMSI RecName: Full=Phorbol-ester/DAG-type domain-containing protein {ECO:0000259|PROSITE:PS50081};	uncharacterized protein LOC114297260 [Camellia sinensis]	GO:0046872,metal ion binding; GO:0003674,molecular_function; GO:0005488,binding; GO:0043167,ion binding; GO:0043169,cation binding	--	PF03107.19:C1 domain
LJ050779	1.13711	0.000271327	0.00637154	pirin-like protein [Camellia sinensis]	A0A4S4E6N9_CAMSI SubName: Full=Uncharacterized protein {ECO:0000313|EMBL:THG11690.1};	pirin-like protein [Camellia sinensis]	GO:0005634,nucleus; GO:0005575,cellular_component; GO:0005622,intracellular anatomical structure; GO:0043226,organelle; GO:0043227,membrane-bounded organelle; GO:0043229,intracellular organelle; GO:0043231,intracellular membrane-bounded organelle; GO:0110165,cellular anatomical entity	--	PF05726.16:Pirin C-terminal cupin domain
LJ108479	1.21021	0.000286033	0.00666551	auxin-responsive protein SAUR36-like [Camellia sinensis]	A0A4S4EE94_CAMSI SubName: Full=Uncharacterized protein {ECO:0000313|EMBL:THG14691.1};	auxin-responsive protein SAUR36-like [Camellia sinensis]	GO:0005634,nucleus; GO:0009734,auxin-activated signaling pathway; GO:1900057,positive regulation of leaf senescence; GO:0040008,regulation of growth; GO:0010029,regulation of seed germination; GO:0007154,cell communication; GO:0007165,signal transduction; GO:0008150,biological_process; GO:0009719,response to endogenous stimulus; GO:0009725,response to hormone; GO:0009733,response to auxin; GO:000…	--	PF02519.17:Auxin responsive protein
LJ098960	1.34294	0.000289186	0.00672885	hypothetical protein HYC85_006024 [Camellia sinensis]	A0A7J7I1K0_CAMSI SubName: Full=Uncharacterized protein {ECO:0000313|EMBL:KAF5958799.1};	hypothetical protein HYC85_006024 [Camellia sinensis]	--	--	--
LJ102138	1.61783	0.000297213	0.00687349	uncharacterized protein LOC114288178 [Camellia sinensis]	A0A7J7GGP1_CAMSI RecName: Full=CCHC-type domain-containing protein {ECO:0000259|PROSITE:PS50158};	uncharacterized protein LOC114288178 [Camellia sinensis]	GO:0016021,integral component of membrane; GO:0003676,nucleic acid binding; GO:0008270,zinc ion binding; GO:0003674,molecular_function; GO:0005488,binding; GO:0097159,organic cyclic compound binding; GO:1901363,heterocyclic compound binding; GO:0043167,ion binding; GO:0043169,cation binding; GO:0046872,metal ion binding; GO:0046914,transition metal ion binding; GO:0005575,cellular_component; GO:0…	--	PF07891.15:Protein of unknown function (DUF1666)
LJ074132	2.53525	0.000298399	0.0068951	F-box/kelch-repeat protein At1g15670-like [Camellia sinensis]	A0A4S4DLU6_CAMSI SubName: Full=Uncharacterized protein {ECO:0000313|EMBL:THG03941.1};	F-box/kelch-repeat protein At1g15670-like [Camellia sinensis]	GO:0005829,cytosol; GO:0080037,negative regulation of cytokinin-activated signaling pathway; GO:2000762,regulation of phenylpropanoid metabolic process; GO:0007154,cell communication; GO:0007165,signal transduction; GO:0008150,biological_process; GO:0009719,response to endogenous stimulus; GO:0009725,response to hormone; GO:0009735,response to cytokinin; GO:0009736,cytokinin-activated signaling p…	FOG: Kelch repeat	PF01344.28:Kelch motif
novel.3950	1.90835	0.000312338	0.00715689	hypothetical protein LOK49_LG07G03335 [Camellia lanceoleosa]	A0A4S4ENU7_CAMSI SubName: Full=Uncharacterized protein {ECO:0000313|EMBL:THG17895.1};	hypothetical protein LOK49_LG07G03335 [Camellia lanceoleosa]	GO:0009507,chloroplast; GO:0003723,RNA binding; GO:0006397,mRNA processing; GO:0003674,molecular_function; GO:0003676,nucleic acid binding; GO:0005488,binding; GO:0097159,organic cyclic compound binding; GO:1901363,heterocyclic compound binding; GO:0006139,nucleobase-containing compound metabolic process; GO:0006396,RNA processing; GO:0006725,cellular aromatic compound metabolic process; GO:00068…	FOG: RRM domain	PF00076.25:RNA recognition motif. (a.k.a. RRM, RBD, or RNP domain)
novel.5311	-1.47775	0.000315348	0.0072138	hypothetical protein LOK49_LG03G00346 [Camellia lanceoleosa]	A0A4S4EQV1_CAMSI RecName: Full=RRM domain-containing protein {ECO:0000259|PROSITE:PS50102};	hypothetical protein LOK49_LG03G00346 [Camellia lanceoleosa]	GO:0003723,RNA binding; GO:0003674,molecular_function; GO:0003676,nucleic acid binding; GO:0005488,binding; GO:0097159,organic cyclic compound binding; GO:1901363,heterocyclic compound binding	--	--
LJ055719	-1.27612	0.000316487	0.00722445	fasciclin-like arabinogalactan protein 11 [Camellia sinensis]	A0A4S4DU77_CAMSI RecName: Full=FAS1 domain-containing protein {ECO:0000259|PROSITE:PS50213};	fasciclin-like arabinogalactan protein 11 [Camellia sinensis]	GO:0031225,anchored component of membrane; GO:0005886,plasma membrane; GO:0009834,plant-type secondary cell wall biogenesis; GO:0008150,biological_process; GO:0009832,plant-type cell wall biogenesis; GO:0009987,cellular process; GO:0042546,cell wall biogenesis; GO:0044085,cellular component biogenesis; GO:0071554,cell wall organization or biogenesis; GO:0071669,plant-type cell wall organization o…	--	PF02469.25:Fasciclin domain
LJ057570	1.47056	0.000330446	0.00745965	NEP1-interacting protein 1-like isoform X1 [Camellia sinensis]	A0A7J7GUD5_CAMSI RecName: Full=RING-type domain-containing protein {ECO:0000259|PROSITE:PS50089};	NEP1-interacting protein 1-like isoform X1 [Camellia sinensis]	GO:0009535,chloroplast thylakoid membrane; GO:0016021,integral component of membrane; GO:0046872,metal ion binding; GO:0003674,molecular_function; GO:0005488,binding; GO:0043167,ion binding; GO:0043169,cation binding; GO:0005575,cellular_component; GO:0005622,intracellular anatomical structure; GO:0005737,cytoplasm; GO:0009507,chloroplast; GO:0009526,plastid envelope; GO:0009534,chloroplast thyla…	FOG: Predicted E3 ubiquitin ligase	PF13639.9:Ring finger domain
novel.759	-1.07954	0.000336842	0.00757909	hypothetical protein HYC85_027276 [Camellia sinensis]	A0A7J7G6C4_CAMSI SubName: Full=Uncharacterized protein {ECO:0000313|EMBL:KAF5936147.1};	hypothetical protein HYC85_027276 [Camellia sinensis]	GO:0004190,aspartic-type endopeptidase activity; GO:0004519,endonuclease activity; GO:0003676,nucleic acid binding; GO:0003964,RNA-directed DNA polymerase activity; GO:0008270,zinc ion binding; GO:0015074,DNA integration; GO:0006508,proteolysis; GO:0003674,molecular_function; GO:0003824,catalytic activity; GO:0004175,endopeptidase activity; GO:0008233,peptidase activity; GO:0016787,hydrolase acti…	--	PF14223.9:gag-polypeptide of LTR copia-type
novel.1050	1.11404	0.000342987	0.00768582	uncharacterized protein LOC114315508 [Camellia sinensis]	A0A5B7CG36_DAVIN SubName: Full=Putative LINE-type retrotransposon LIb DNA {ECO:0000313|EMBL:MPA78263.1}; Flags: Fragment;	uncharacterized protein LOC114315508 [Camellia sinensis]	GO:0046872,metal ion binding; GO:0003676,nucleic acid binding; GO:0004523,RNA-DNA hybrid ribonuclease activity; GO:0003674,molecular_function; GO:0005488,binding; GO:0043167,ion binding; GO:0043169,cation binding; GO:0097159,organic cyclic compound binding; GO:1901363,heterocyclic compound binding; GO:0003824,catalytic activity; GO:0004518,nuclease activity; GO:0004519,endonuclease activity; GO:0…	FOG: Reverse transcriptase	PF13456.9:Reverse transcriptase-like
LJ112700	1.2046	0.000344559	0.00770846	uncharacterized protein LOC114294691 [Camellia sinensis]	A0A7J7GC32_CAMSI SubName: Full=Uncharacterized protein {ECO:0000313|EMBL:KAF5936974.1};	uncharacterized protein LOC114294691 [Camellia sinensis]	--	--	--
LJ012142	-1.37021	0.000347912	0.00777079	uncharacterized protein LOC120111187 [Phoenix dactylifera]	A0A8B9AK57_PHODC SubName: Full=uncharacterized protein LOC120111187 {ECO:0000313|RefSeq:XP_038983674.1};	uncharacterized protein LOC120111187 [Phoenix dactylifera]	GO:0005739,mitochondrion; GO:0003968,RNA-directed 5'-3' RNA polymerase activity; GO:0003964,RNA-directed DNA polymerase activity; GO:0003674,molecular_function; GO:0003824,catalytic activity; GO:0016740,transferase activity; GO:0016772,transferase activity, transferring phosphorus-containing groups; GO:0016779,nucleotidyltransferase activity; GO:0034062,5'-3' RNA polymerase activity; GO:0097747,R…	FOG: Transposon-encoded proteins with TYA, reverse transcriptase, integrase domains in various combinations	PF17919.4:RNase H-like domain found in reverse transcriptase
LJ117358	1.10852	0.000355963	0.00793768	probable inactive receptor kinase At2g26730 isoform X1 [Camellia sinensis]	A0A7J7IBC3_CAMSI RecName: Full=Protein kinase domain-containing protein {ECO:0000259|PROSITE:PS50011};	probable inactive receptor kinase At2g26730 isoform X1 [Camellia sinensis]	GO:0016021,integral component of membrane; GO:0005777,peroxisome; GO:0005886,plasma membrane; GO:0005524,ATP binding; GO:0004672,protein kinase activity; GO:0006468,protein phosphorylation; GO:0000166,nucleotide binding; GO:0003674,molecular_function; GO:0005488,binding; GO:0017076,purine nucleotide binding; GO:0030554,adenyl nucleotide binding; GO:0032553,ribonucleotide binding; GO:0032555,purin…	--	PF00069.28:Protein kinase domain
LJ065824	1.61168	0.000360819	0.00801989	probable choline kinase 3 [Camellia sinensis]	A0A7J0FCN8_9ERIC SubName: Full=Choline kinase 1 {ECO:0000313|EMBL:GFY96445.1};	probable choline kinase 3 [Camellia sinensis]	GO:0005737,cytoplasm; GO:0005524,ATP binding; GO:0004103,choline kinase activity; GO:0004305,ethanolamine kinase activity; GO:0006656,phosphatidylcholine biosynthetic process; GO:0006646,phosphatidylethanolamine biosynthetic process; GO:0016310,phosphorylation; GO:0000166,nucleotide binding; GO:0003674,molecular_function; GO:0005488,binding; GO:0017076,purine nucleotide binding; GO:0030554,adenyl…	Choline kinase	PF01633.23:Choline/ethanolamine kinase
LJ006542	-1.04883	0.00036626	0.00812109	U-box domain-containing protein 19-like [Camellia sinensis]	A0A4S4EB81_CAMSI RecName: Full=RING-type E3 ubiquitin transferase {ECO:0000256|ARBA:ARBA00012483}; EC=2.3.2.27 {ECO:0000256|ARBA:ARBA00012483};	U-box domain-containing protein 19-like [Camellia sinensis]	GO:0005737,cytoplasm; GO:0005634,nucleus; GO:0004842,ubiquitin-protein transferase activity; GO:0010029,regulation of seed germination; GO:0003674,molecular_function; GO:0003824,catalytic activity; GO:0016740,transferase activity; GO:0019787,ubiquitin-like protein transferase activity; GO:0140096,catalytic activity, acting on a protein; GO:0007275,multicellular organism development; GO:0008150,bi…	FOG: Armadillo/beta-catenin-like repeats	PF04564.18:U-box domain
novel.292	1.18366	0.000367725	0.00814697	--	--	--	--	--	--
LJ082675	-1.03876	0.000369956	0.00818979	Peptidyl-prolyl cis-trans isomerase FKBP65 [Camellia lanceoleosa]	A0A4S4D6Z9_CAMSI RecName: Full=Peptidylprolyl isomerase {ECO:0000256|PROSITE-ProRule:PRU00277}; EC=5.2.1.8 {ECO:0000256|PROSITE-ProRule:PRU00277};	Peptidyl-prolyl cis-trans isomerase FKBP65 [Camellia lanceoleosa]	GO:0005737,cytoplasm; GO:0005634,nucleus; GO:0000325,plant-type vacuole; GO:0009536,plastid; GO:0005516,calmodulin binding; GO:0003755,peptidyl-prolyl cis-trans isomerase activity; GO:0070370,cellular heat acclimation; GO:0061077,chaperone-mediated protein folding; GO:0000413,protein peptidyl-prolyl isomerization; GO:0003674,molecular_function; GO:0005488,binding; GO:0005515,protein binding; GO:0…	FKBP-type peptidyl-prolyl cis-trans isomerase	PF00254.31:FKBP-type peptidyl-prolyl cis-trans isomerase
LJ087849	-1.07659	0.000442028	0.00948666	potassium channel AKT1-like [Camellia sinensis]	A0A7J7G638_CAMSI RecName: Full=Potassium channel {ECO:0000256|RuleBase:RU369015};	potassium channel AKT1-like [Camellia sinensis]	GO:0016021,integral component of membrane; GO:0005886,plasma membrane; GO:0042802,identical protein binding; GO:0005242,inward rectifier potassium channel activity; GO:1990573,potassium ion import across plasma membrane; GO:0006813,potassium ion transport; GO:0034765,regulation of ion transmembrane transport; GO:0090333,regulation of stomatal closure; GO:0009651,response to salt stress; GO:000941…	K+-channel ERG and related proteins, contain PAS/PAC sensor domain	PF00520.34:Ion transport protein
LJ115463	1.17903	0.000455382	0.00973516	hypothetical protein [Micrococcus luteus]	--	hypothetical protein [Micrococcus luteus]	--	--	--
novel.3730	-1.08703	0.00047622	0.0101097	hypothetical protein HYC85_028079 [Camellia sinensis]	A0A7J7FW64_CAMSI RecName: Full=zf-RVT domain-containing protein {ECO:0000259|Pfam:PF13966};	hypothetical protein HYC85_028079 [Camellia sinensis]	--	--	--
LJ091966	-1.61396	0.000489214	0.0103376	probable receptor-like protein kinase At5g24010 [Camellia sinensis]	A0A5J5AKW9_9ASTE RecName: Full=Protein kinase domain-containing protein {ECO:0000259|PROSITE:PS50011};	probable receptor-like protein kinase At5g24010 [Camellia sinensis]	GO:0016021,integral component of membrane; GO:0005886,plasma membrane; GO:0009506,plasmodesma; GO:0005524,ATP binding; GO:0004672,protein kinase activity; GO:0004674,protein serine/threonine kinase activity; GO:0004714,transmembrane receptor protein tyrosine kinase activity; GO:0046777,protein autophosphorylation; GO:0000166,nucleotide binding; GO:0003674,molecular_function; GO:0005488,binding; G…	Serine/threonine protein kinase	PF12819.10:Malectin-like domain
novel.5617	1.14768	0.000515586	0.0108198	putative tRNA (cytidine(32)/guanosine(34)-2'-O)-methyltransferase isoform X1 [Camellia sinensis]	A0A5B6YH88_DAVIN SubName: Full=Putative GEM-like protein 4 {ECO:0000313|EMBL:MPA31122.1}; EC=2.7.11.1 {ECO:0000313|EMBL:MPA31122.1};	putative tRNA (cytidine(32)/guanosine(34)-2'-O)-methyltransferase isoform X1 [Camellia sinensis]	GO:0004674,protein serine/threonine kinase activity; GO:0003674,molecular_function; GO:0003824,catalytic activity; GO:0004672,protein kinase activity; GO:0016301,kinase activity; GO:0016740,transferase activity; GO:0016772,transferase activity, transferring phosphorus-containing groups; GO:0016773,phosphotransferase activity, alcohol group as acceptor; GO:0140096,catalytic activity, acting on a p…	--	--
LJ051097	1.17637	0.000530749	0.0110745	lysM domain-containing GPI-anchored protein 3-like isoform X1 [Camellia sinensis]	A0A4V3WR37_CAMSI SubName: Full=Uncharacterized protein {ECO:0000313|EMBL:THG22137.1};	lysM domain-containing GPI-anchored protein 3-like isoform X1 [Camellia sinensis]	GO:0031225,anchored component of membrane; GO:0046658,anchored component of plasma membrane; GO:0005886,plasma membrane; GO:0042834,peptidoglycan binding; GO:0006952,defense response; GO:0006955,immune response; GO:0003674,molecular_function; GO:0005488,binding; GO:0005539,glycosaminoglycan binding; GO:0097367,carbohydrate derivative binding; GO:0006950,response to stress; GO:0008150,biological_p…	--	PF01476.23:LysM domain
LJ011884	-1.27387	0.000535289	0.0111395	E3 ubiquitin-protein ligase MPSR1-like [Camellia sinensis]	A0A4S4D7C5_CAMSI RecName: Full=RING-type domain-containing protein {ECO:0000259|PROSITE:PS50089};	E3 ubiquitin-protein ligase MPSR1-like [Camellia sinensis]	GO:0005737,cytoplasm; GO:0005829,cytosol; GO:0046872,metal ion binding; GO:0051787,misfolded protein binding; GO:0061630,ubiquitin protein ligase activity; GO:0071456,cellular response to hypoxia; GO:0071218,cellular response to misfolded protein; GO:0071629,cytoplasm protein quality control by the ubiquitin-proteasome system; GO:0051865,protein autoubiquitination; GO:0000209,protein polyubiquiti…	FOG: Predicted E3 ubiquitin ligase	PF13639.9:Ring finger domain
LJ074326	1.43845	0.000538896	0.0112061	--	--	--	--	--	--
LJ007627	1.07093	0.000554092	0.0114613	hypothetical protein TEA_021050 [Camellia sinensis var. sinensis]	A0A4S4E701_CAMSI RecName: Full=ARMT1-like_dom domain-containing protein {ECO:0000259|Pfam:PF01937};	hypothetical protein TEA_021050 [Camellia sinensis var. sinensis]	GO:0005829,cytosol; GO:0005739,mitochondrion; GO:0005634,nucleus; GO:0005524,ATP binding; GO:0016787,hydrolase activity; GO:0046872,metal ion binding; GO:0004594,pantothenate kinase activity; GO:0015937,coenzyme A biosynthetic process; GO:0000166,nucleotide binding; GO:0003674,molecular_function; GO:0005488,binding; GO:0017076,purine nucleotide binding; GO:0030554,adenyl nucleotide binding; GO:00…	Uncharacterized conserved protein	PF01937.22:Damage-control phosphatase ARMT1-like domain
LJ084438	1.57587	0.000560935	0.0115853	auxin-repressed 12.5 kDa protein-like isoform X1 [Camellia sinensis]	A0A4S4EXG9_CAMSI SubName: Full=Uncharacterized protein {ECO:0000313|EMBL:THG21740.1};	auxin-repressed 12.5 kDa protein-like isoform X1 [Camellia sinensis]	GO:0009734,auxin-activated signaling pathway; GO:0007154,cell communication; GO:0007165,signal transduction; GO:0008150,biological_process; GO:0009719,response to endogenous stimulus; GO:0009725,response to hormone; GO:0009733,response to auxin; GO:0009755,hormone-mediated signaling pathway; GO:0009987,cellular process; GO:0010033,response to organic substance; GO:0023052,signaling; GO:0032870,ce…	--	PF05564.15:Dormancy/auxin associated protein
LJ077718	1.01428	0.00056177	0.0115938	L-ascorbate oxidase homolog [Camellia sinensis]	A0A4S4E365_CAMSI SubName: Full=Uncharacterized protein {ECO:0000313|EMBL:THG10341.1};	L-ascorbate oxidase homolog [Camellia sinensis]	GO:0005615,extracellular space; GO:0005507,copper ion binding; GO:0016491,oxidoreductase activity; GO:0003674,molecular_function; GO:0005488,binding; GO:0043167,ion binding; GO:0043169,cation binding; GO:0046872,metal ion binding; GO:0046914,transition metal ion binding; GO:0003824,catalytic activity; GO:0005575,cellular_component; GO:0005576,extracellular region; GO:0110165,cellular anatomical e…	Multicopper oxidases	PF00394.25:Multicopper oxidase
LJ103025	1.07518	0.000574333	0.0118353	hypothetical protein TEA_001547 [Camellia sinensis var. sinensis]	A0A4S4D256_CAMSI RecName: Full=LOB domain-containing protein {ECO:0000259|PROSITE:PS50891};	hypothetical protein TEA_001547 [Camellia sinensis var. sinensis]	GO:0071456,cellular response to hypoxia; GO:0010468,regulation of gene expression; GO:0006355,regulation of DNA-templated transcription; GO:0001666,response to hypoxia; GO:0006950,response to stress; GO:0008150,biological_process; GO:0009628,response to abiotic stimulus; GO:0009987,cellular process; GO:0033554,cellular response to stress; GO:0036293,response to decreased oxygen levels; GO:0036294…	--	PF03195.17:Lateral organ boundaries (LOB) domain
novel.2472	1.04527	0.000583248	0.0119741	hypothetical protein HYC85_011345 [Camellia sinensis]	A0A7J7H8T0_CAMSI SubName: Full=Uncharacterized protein {ECO:0000313|EMBL:KAF5949352.1};	hypothetical protein HYC85_011345 [Camellia sinensis]	--	Zinc carboxypeptidase	--
LJ024397	-1.18804	0.000591425	0.0120876	uncharacterized protein LOC114284717 [Camellia sinensis]	A0A3S3N2S3_9MAGN RecName: Full=BED-type domain-containing protein {ECO:0000259|PROSITE:PS50808};	uncharacterized protein LOC114284717 [Camellia sinensis]	GO:0005634,nucleus; GO:0003677,DNA binding; GO:0046872,metal ion binding; GO:0046983,protein dimerization activity; GO:0003674,molecular_function; GO:0003676,nucleic acid binding; GO:0005488,binding; GO:0097159,organic cyclic compound binding; GO:1901363,heterocyclic compound binding; GO:0043167,ion binding; GO:0043169,cation binding; GO:0005515,protein binding; GO:0005575,cellular_component; GO:…	--	PF04937.18:Protein of unknown function (DUF 659)
novel.7074	-1.31875	0.0005921	0.0120924	hypothetical protein TEA_014851 [Camellia sinensis var. sinensis]	A0A4S4DYF4_CAMSI SubName: Full=Uncharacterized protein {ECO:0000313|EMBL:THG08453.1};	hypothetical protein TEA_014851 [Camellia sinensis var. sinensis]	--	--	--
LJ083030	1.17722	0.000667982	0.0133041	TMV resistance protein N-like, partial [Camellia sinensis]	A0A5B7B4H0_DAVIN SubName: Full=Putative TMV resistance protein N-like {ECO:0000313|EMBL:MPA63384.1}; EC=2.7.11.25 {ECO:0000313|EMBL:MPA63384.1}; Flags: Fragment;	TMV resistance protein N-like, partial [Camellia sinensis]	GO:0005737,cytoplasm; GO:0005634,nucleus; GO:0043531,ADP binding; GO:0050135,NAD(P)+ nucleosidase activity; GO:0003953,NAD+ nucleosidase activity; GO:0061809,NAD+ nucleotidase, cyclic ADP-ribose generating; GO:0050832,defense response to fungus; GO:0019677,NAD catabolic process; GO:0043068,positive regulation of programmed cell death; GO:0007165,signal transduction; GO:0000166,nucleotide binding;…	--	PF01582.23:TIR domain
LJ028388	-1.65794	0.000679159	0.013479	hippocampus abundant transcript 1 protein-like [Camellia sinensis]	A0A7J7HTD8_CAMSI RecName: Full=MFS domain-containing protein {ECO:0000259|PROSITE:PS50850};	hippocampus abundant transcript 1 protein-like [Camellia sinensis]	GO:0016021,integral component of membrane; GO:0022857,transmembrane transporter activity; GO:0006817,phosphate ion transport; GO:0003674,molecular_function; GO:0005215,transporter activity; GO:0006810,transport; GO:0006811,ion transport; GO:0006820,anion transport; GO:0008150,biological_process; GO:0015698,inorganic anion transport; GO:0051179,localization; GO:0051234,establishment of localizatio…	Predicted transporter ADD1 (major facilitator superfamily)	PF07690.19:Major Facilitator Superfamily
novel.4232	-1.19276	0.000712777	0.0140547	--	--	--	--	--	--
LJ104687	-1.1681	0.000718691	0.0141332	hypothetical protein HYC85_002561 [Camellia sinensis]	A0A7J7I8Q5_CAMSI SubName: Full=Uncharacterized protein {ECO:0000313|EMBL:KAF5961352.1};	hypothetical protein HYC85_002561 [Camellia sinensis]	GO:0016021,integral component of membrane; GO:0005886,plasma membrane; GO:0005575,cellular_component; GO:0016020,membrane; GO:0031224,intrinsic component of membrane; GO:0110165,cellular anatomical entity; GO:0071944,cell periphery	--	PF03140.18:Plant protein of unknown function
LJ045801	1.11878	0.000796148	0.0153452	uncharacterized protein LOC114262893 [Camellia sinensis]	A0A4S4ES22_CAMSI SubName: Full=Uncharacterized protein {ECO:0000313|EMBL:THG18986.1};	uncharacterized protein LOC114262893 [Camellia sinensis]	GO:0016021,integral component of membrane; GO:0005575,cellular_component; GO:0016020,membrane; GO:0031224,intrinsic component of membrane; GO:0110165,cellular anatomical entity	--	--
novel.6068	-1.86207	0.000826341	0.0157833	--	--	--	--	--	--
LJ003833	1.01888	0.000838731	0.0159644	uncharacterized protein LOC114315018 [Camellia sinensis]	A0A4S4F2N7_CAMSI SubName: Full=Uncharacterized protein {ECO:0000313|EMBL:THG23156.1};	uncharacterized protein LOC114315018 [Camellia sinensis]	--	--	PF12609.11:Wound-induced protein
LJ116317	-1.01339	0.000865373	0.0164259	uncharacterized protein LOC114302406 [Camellia sinensis]	A0A834WER3_9FABA SubName: Full=Reverse transcriptase {ECO:0000313|EMBL:KAF7820595.1};	uncharacterized protein LOC114302406 [Camellia sinensis]	GO:0046872,metal ion binding; GO:0003676,nucleic acid binding; GO:0003964,RNA-directed DNA polymerase activity; GO:0004523,RNA-DNA hybrid ribonuclease activity; GO:0003674,molecular_function; GO:0005488,binding; GO:0043167,ion binding; GO:0043169,cation binding; GO:0097159,organic cyclic compound binding; GO:1901363,heterocyclic compound binding; GO:0003824,catalytic activity; GO:0016740,transfer…	FOG: Reverse transcriptase	PF13966.9:zinc-binding in reverse transcriptase
LJ077459	1.00004	0.000939321	0.0176102	L-ascorbate oxidase-like [Camellia sinensis]	A0A2R4SC62_CAMSI RecName: Full=L-ascorbate oxidase {ECO:0000256|ARBA:ARBA00022095}; EC=1.10.3.3 {ECO:0000256|ARBA:ARBA00012301};	L-ascorbate oxidase-like [Camellia sinensis]	GO:0005576,extracellular region; GO:0005507,copper ion binding; GO:0008447,L-ascorbate oxidase activity; GO:0003674,molecular_function; GO:0005488,binding; GO:0043167,ion binding; GO:0043169,cation binding; GO:0046872,metal ion binding; GO:0046914,transition metal ion binding; GO:0003824,catalytic activity; GO:0016491,oxidoreductase activity; GO:0016679,oxidoreductase activity, acting on diphenol…	Multicopper oxidases	PF07731.17:Multicopper oxidase
LJ017772	1.18867	0.000989286	0.018396	hypothetical protein LOK49_LG06G02685 [Camellia lanceoleosa]	A0A7J0GTU8_9ERIC SubName: Full=Uncharacterized protein {ECO:0000313|EMBL:GFZ14259.1};	hypothetical protein LOK49_LG06G02685 [Camellia lanceoleosa]	--	--	--
novel.1714	1.78402	0.00100135	0.0185951	--	--	--	--	--	--
LJ085935	-1.06821	0.00106285	0.0195912	hypothetical protein TEA_010846 [Camellia sinensis var. sinensis]	A0A4S4EQX4_CAMSI SubName: Full=Uncharacterized protein {ECO:0000313|EMBL:THG18566.1};	hypothetical protein TEA_010846 [Camellia sinensis var. sinensis]	GO:0016021,integral component of membrane; GO:0005575,cellular_component; GO:0016020,membrane; GO:0031224,intrinsic component of membrane; GO:0110165,cellular anatomical entity	--	PF14364.9:Domain of unknown function (DUF4408)
LJ039129	-1.05964	0.00107094	0.0197006	S-adenosylmethionine synthase 5-like [Camellia sinensis]	A0A6A4LQU5_9ERIC SubName: Full=Uncharacterized protein {ECO:0000313|EMBL:KAE9460390.1}; Flags: Fragment;	S-adenosylmethionine synthase 5-like [Camellia sinensis]	GO:0005737,cytoplasm; GO:0005524,ATP binding; GO:0046872,metal ion binding; GO:0004478,methionine adenosyltransferase activity; GO:0006730,one-carbon metabolic process; GO:0006556,S-adenosylmethionine biosynthetic process; GO:0000166,nucleotide binding; GO:0003674,molecular_function; GO:0005488,binding; GO:0017076,purine nucleotide binding; GO:0030554,adenyl nucleotide binding; GO:0032553,ribonuc…	S-adenosylmethionine synthetase	PF00438.23:S-adenosylmethionine synthetase, N-terminal domain
LJ006541	1.17691	0.00107274	0.0197206	hypothetical protein HYC85_021353 [Camellia sinensis]	A0A7J7GLA5_CAMSI RecName: Full=Aldedh domain-containing protein {ECO:0000259|Pfam:PF00171};	hypothetical protein HYC85_021353 [Camellia sinensis]	GO:0005739,mitochondrion; GO:0008774,acetaldehyde dehydrogenase (acetylating) activity; GO:0004029,aldehyde dehydrogenase (NAD+) activity; GO:0018479,benzaldehyde dehydrogenase (NAD+) activity; GO:0043878,glyceraldehyde-3-phosphate dehydrogenase (NAD+) (non-phosphorylating) activity; GO:0008957,phenylacetaldehyde dehydrogenase activity; GO:0007623,circadian rhythm; GO:0010597,green leaf volatile …	Aldehyde dehydrogenase	PF00171.25:Aldehyde dehydrogenase family
novel.1318	-1.11015	0.00109864	0.020089	--	--	--	--	--	--
LJ075604	-2.75513	0.00113301	0.0205802	protease Do-like 9 [Camellia sinensis]	A0A7J7H0C4_CAMSI SubName: Full=Uncharacterized protein {ECO:0000313|EMBL:KAF5946459.1};	protease Do-like 9 [Camellia sinensis]	GO:0005730,nucleolus; GO:0005634,nucleus; GO:0004252,serine-type endopeptidase activity; GO:0008236,serine-type peptidase activity; GO:0006508,proteolysis; GO:0003674,molecular_function; GO:0003824,catalytic activity; GO:0004175,endopeptidase activity; GO:0008233,peptidase activity; GO:0016787,hydrolase activity; GO:0017171,serine hydrolase activity; GO:0140096,catalytic activity, acting on a pro…	Serine protease	PF17815.4:PDZ domain
LJ104941	-1.19589	0.00113608	0.0206139	uncharacterized protein LOC114276348 [Camellia sinensis]	A0A4S4EHG5_CAMSI SubName: Full=Uncharacterized protein {ECO:0000313|EMBL:THG15532.1};	uncharacterized protein LOC114276348 [Camellia sinensis]	GO:0005634,nucleus; GO:0005886,plasma membrane; GO:0043531,ADP binding; GO:0043621,protein self-association; GO:0042742,defense response to bacterium; GO:0050829,defense response to Gram-negative bacterium; GO:0050776,regulation of immune response; GO:0000166,nucleotide binding; GO:0003674,molecular_function; GO:0005488,binding; GO:0017076,purine nucleotide binding; GO:0030554,adenyl nucleotide b…	--	--
LJ087796	-1.39636	0.00114261	0.0207064	protein PHYTOCHROME KINASE SUBSTRATE 3-like [Camellia sinensis]	A0A4S4DXS0_CAMSI SubName: Full=Uncharacterized protein {ECO:0000313|EMBL:THG08192.1};	protein PHYTOCHROME KINASE SUBSTRATE 3-like [Camellia sinensis]	GO:0005737,cytoplasm; GO:0005886,plasma membrane; GO:0009638,phototropism; GO:0009958,positive gravitropism; GO:0010017,red or far-red light signaling pathway; GO:0009585,red, far-red light phototransduction; GO:0010218,response to far red light; GO:0010114,response to red light; GO:0008150,biological_process; GO:0009314,response to radiation; GO:0009416,response to light stimulus; GO:0009605,res…	--	--
LJ090761	1.19339	0.00114373	0.0207064	hypothetical protein TEA_023126 [Camellia sinensis var. sinensis]	A0A4S4ENU2_CAMSI SubName: Full=Uncharacterized protein {ECO:0000313|EMBL:THG17934.1};	hypothetical protein TEA_023126 [Camellia sinensis var. sinensis]	--	--	--
novel.5754	-1.07922	0.00116036	0.020966	--	--	--	--	--	--
LJ071399	-3.49549	0.00124336	0.0222025	putative galacturonosyltransferase 4 [Camellia lanceoleosa]	A0A7J7I5M7_CAMSI SubName: Full=Uncharacterized protein {ECO:0000313|EMBL:KAF5959816.1};	putative galacturonosyltransferase 4 [Camellia lanceoleosa]	GO:0047262,polygalacturonate 4-alpha-galacturonosyltransferase activity; GO:0003674,molecular_function; GO:0003824,catalytic activity; GO:0008194,UDP-glycosyltransferase activity; GO:0016740,transferase activity; GO:0016757,glycosyltransferase activity; GO:0016758,hexosyltransferase activity	--	--
LJ032826	-1.41428	0.00124982	0.0222888	putative disease resistance protein At1g50180 [Camellia sinensis]	A0A4S4EWV2_CAMSI SubName: Full=Uncharacterized protein {ECO:0000313|EMBL:THG21034.1};	putative disease resistance protein At1g50180 [Camellia sinensis]	GO:0009506,plasmodesma; GO:0043531,ADP binding; GO:0005524,ATP binding; GO:0006952,defense response; GO:0051707,response to other organism; GO:0000166,nucleotide binding; GO:0003674,molecular_function; GO:0005488,binding; GO:0017076,purine nucleotide binding; GO:0030554,adenyl nucleotide binding; GO:0032553,ribonucleotide binding; GO:0032555,purine ribonucleotide binding; GO:0032559,adenyl ribonu…	Apoptotic ATPase	PF00931.25:NB-ARC domain
LJ066685	1.38011	0.00135072	0.0238504	elongation factor 1-alpha-like [Camellia sinensis]	A0A5J9U6B0_9POAL SubName: Full=Uncharacterized protein {ECO:0000313|EMBL:TVU19116.1}; Flags: Fragment;	elongation factor 1-alpha-like [Camellia sinensis]	GO:0005737,cytoplasm; GO:0005525,GTP binding; GO:0003924,GTPase activity; GO:0003746,translation elongation factor activity; GO:0006412,translation; GO:0006414,translational elongation; GO:0000166,nucleotide binding; GO:0003674,molecular_function; GO:0005488,binding; GO:0017076,purine nucleotide binding; GO:0019001,guanyl nucleotide binding; GO:0032553,ribonucleotide binding; GO:0032555,purine ri…	Translation elongation factor EF-1 alpha/Tu	PF03143.20:Elongation factor Tu C-terminal domain
LJ087205	1.27283	0.0013513	0.0238504	ethylene-responsive transcription factor 1-like [Camellia sinensis]	A0A4S4E045_CAMSI RecName: Full=AP2/ERF domain-containing protein {ECO:0000259|PROSITE:PS51032};	ethylene-responsive transcription factor 1-like [Camellia sinensis]	GO:0005634,nucleus; GO:0003677,DNA binding; GO:0003700,DNA-binding transcription factor activity; GO:0006952,defense response; GO:0009873,ethylene-activated signaling pathway; GO:0003674,molecular_function; GO:0003676,nucleic acid binding; GO:0005488,binding; GO:0097159,organic cyclic compound binding; GO:1901363,heterocyclic compound binding; GO:0140110,transcription regulator activity; GO:00069…	--	PF00847.23:AP2 domain
LJ057795	1.34145	0.00137985	0.0242761	probable carbohydrate esterase At4g34215 isoform X1 [Camellia sinensis]	A0A4S4ETV2_CAMSI RecName: Full=SASA domain-containing protein {ECO:0000259|Pfam:PF03629};	probable carbohydrate esterase At4g34215 isoform X1 [Camellia sinensis]	GO:0005829,cytosol; GO:0016787,hydrolase activity; GO:0003674,molecular_function; GO:0003824,catalytic activity; GO:0005575,cellular_component; GO:0005622,intracellular anatomical structure; GO:0005737,cytoplasm; GO:0110165,cellular anatomical entity	--	PF03629.21:Carbohydrate esterase, sialic acid-specific acetylesterase
LJ015569	1.35757	0.00141196	0.0246828	hypothetical protein LOK49_LG14G01994 [Camellia lanceoleosa]	A0A4S4DSX7_CAMSI SubName: Full=Uncharacterized protein {ECO:0000313|EMBL:THG06341.1};	hypothetical protein LOK49_LG14G01994 [Camellia lanceoleosa]	GO:0016021,integral component of membrane; GO:0005575,cellular_component; GO:0016020,membrane; GO:0031224,intrinsic component of membrane; GO:0110165,cellular anatomical entity	--	--
LJ047802	-1.32832	0.00143407	0.0248632	hypothetical protein HYC85_005054 [Camellia sinensis]	A0A648TAT7_CAMSI RecName: Full=1-deoxy-D-xylulose-5-phosphate synthase {ECO:0000256|ARBA:ARBA00013150}; EC=2.2.1.7 {ECO:0000256|ARBA:ARBA00013150};	hypothetical protein HYC85_005054 [Camellia sinensis]	GO:0009507,chloroplast; GO:0008661,1-deoxy-D-xylulose-5-phosphate synthase activity; GO:0046872,metal ion binding; GO:0016744,transketolase or transaldolase activity; GO:0052865,1-deoxy-D-xylulose 5-phosphate biosynthetic process; GO:0016114,terpenoid biosynthetic process; GO:0009228,thiamine biosynthetic process; GO:0003674,molecular_function; GO:0003824,catalytic activity; GO:0016740,transferas…	Transketolase	PF13292.9:1-deoxy-D-xylulose-5-phosphate synthase
LJ065614	-1.2634	0.00147154	0.0253846	Ethylene-responsive transcription factor 4 [Camellia lanceoleosa]	A0A7J7I7X9_CAMSI RecName: Full=AP2/ERF domain-containing protein {ECO:0000259|PROSITE:PS51032};	Ethylene-responsive transcription factor 4 [Camellia lanceoleosa]	GO:0005737,cytoplasm; GO:0005829,cytosol; GO:0016846,carbon-sulfur lyase activity; GO:0004123,cystathionine gamma-lyase activity; GO:0018826,methionine gamma-lyase activity; GO:0030170,pyridoxal phosphate binding; GO:0009970,cellular response to sulfate starvation; GO:0042631,cellular response to water deprivation; GO:0019343,cysteine biosynthetic process via cystathionine; GO:0019458,methionine …	Cystathionine beta-lyases/cystathionine gamma-synthases	--
LJ031097	-1.00092	0.00160102	0.02704	zinc finger protein ZAT12-like [Camellia sinensis]	B2CZY8_CAMSI SubName: Full=Putative cold-inducible protein {ECO:0000313|EMBL:ACB20696.1};	zinc finger protein ZAT12-like [Camellia sinensis]	GO:0005634,nucleus; GO:0003700,DNA-binding transcription factor activity; GO:0046872,metal ion binding; GO:0071456,cellular response to hypoxia; GO:0045926,negative regulation of growth; GO:0006355,regulation of DNA-templated transcription; GO:0010200,response to chitin; GO:0006979,response to oxidative stress; GO:0003674,molecular_function; GO:0140110,transcription regulator activity; GO:0005488…	FOG: Zn-finger	PF13912.9:C2H2-type zinc finger
LJ066307	-1.087	0.00161263	0.0272025	uncharacterized protein LOC114303987 [Camellia sinensis]	A0A7J7GND8_CAMSI SubName: Full=Uncharacterized protein {ECO:0000313|EMBL:KAF5941765.1};	uncharacterized protein LOC114303987 [Camellia sinensis]	--	--	PF07911.16:Protein of unknown function (DUF1677)
LJ025739	1.02395	0.0016273	0.0273825	hypothetical protein TEA_008732 [Camellia sinensis var. sinensis]	A0A7J7HJQ9_CAMSI RecName: Full=rRNA N-glycosylase {ECO:0000256|RuleBase:RU004915}; EC=3.2.2.22 {ECO:0000256|RuleBase:RU004915};	hypothetical protein TEA_008732 [Camellia sinensis var. sinensis]	GO:0030246,carbohydrate binding; GO:0030598,rRNA N-glycosylase activity; GO:0090729,toxin activity; GO:0006952,defense response; GO:0017148,negative regulation of translation; GO:0003674,molecular_function; GO:0005488,binding; GO:0003824,catalytic activity; GO:0016787,hydrolase activity; GO:0016798,hydrolase activity, acting on glycosyl bonds; GO:0016799,hydrolase activity, hydrolyzing N-glycosyl…	--	PF00161.22:Ribosome inactivating protein
novel.6093	-1.19748	0.00165258	0.0277139	hypothetical protein TEA_004608 [Camellia sinensis var. sinensis]	A0A4S4EBD2_CAMSI SubName: Full=Uncharacterized protein {ECO:0000313|EMBL:THG13508.1};	hypothetical protein TEA_004608 [Camellia sinensis var. sinensis]	GO:0016021,integral component of membrane; GO:0005575,cellular_component; GO:0016020,membrane; GO:0031224,intrinsic component of membrane; GO:0110165,cellular anatomical entity	--	--
LJ043289	-1.08488	0.00165518	0.0277198	disease resistance RPP13-like protein 4 [Camellia sinensis]	A0A4S4D4M2_CAMSI SubName: Full=Uncharacterized protein {ECO:0000313|EMBL:THF97282.1};	disease resistance RPP13-like protein 4 [Camellia sinensis]	GO:0006952,defense response; GO:0006950,response to stress; GO:0008150,biological_process; GO:0050896,response to stimulus	--	PF12799.10:Leucine Rich repeats (2 copies)
novel.723	1.26225	0.00166066	0.0277398	uncharacterized protein LOC114285637 [Camellia sinensis]	A0A6N2M2M8_SALVM RecName: Full=Reverse transcriptase domain-containing protein {ECO:0000259|PROSITE:PS50878};	uncharacterized protein LOC114285637 [Camellia sinensis]	GO:0016021,integral component of membrane; GO:0005575,cellular_component; GO:0016020,membrane; GO:0031224,intrinsic component of membrane; GO:0110165,cellular anatomical entity	FOG: Reverse transcriptase	PF13966.9:zinc-binding in reverse transcriptase
LJ088439	-1.86016	0.00170625	0.0282432	36.4 kDa proline-rich protein [Camellia lanceoleosa]	A0A7J7G2G0_CAMSI RecName: Full=AAI domain-containing protein {ECO:0000259|SMART:SM00499};	36.4 kDa proline-rich protein [Camellia lanceoleosa]	--	--	PF14547.9:Hydrophobic seed protein
novel.5594	-1.07174	0.0017837	0.0292603	uncharacterized protein LOC114311523 [Camellia sinensis]	A0A7J7G0G7_CAMSI SubName: Full=Uncharacterized protein {ECO:0000313|EMBL:KAF5932746.1};	uncharacterized protein LOC114311523 [Camellia sinensis]	--	--	PF20167.1:Putative plant transposon protein
LJ051604	1.24436	0.00182048	0.0297392	hypothetical protein HYC85_032330 [Camellia sinensis]	A0A7J7FTM8_CAMSI SubName: Full=Uncharacterized protein {ECO:0000313|EMBL:KAF5931457.1};	hypothetical protein HYC85_032330 [Camellia sinensis]	--	--	--
LJ090778	1.22461	0.00187308	0.0304331	fasciclin-like arabinogalactan protein 12 [Camellia sinensis]	A0A7J0GKZ9_9ERIC RecName: Full=FAS1 domain-containing protein {ECO:0000259|PROSITE:PS50213};	fasciclin-like arabinogalactan protein 12 [Camellia sinensis]	GO:0031225,anchored component of membrane; GO:0005886,plasma membrane; GO:0009834,plant-type secondary cell wall biogenesis; GO:0008150,biological_process; GO:0009832,plant-type cell wall biogenesis; GO:0009987,cellular process; GO:0042546,cell wall biogenesis; GO:0044085,cellular component biogenesis; GO:0071554,cell wall organization or biogenesis; GO:0071669,plant-type cell wall organization o…	--	PF02469.25:Fasciclin domain
LJ073995	-1.10389	0.00190873	0.0308683	proline-rich protein 4-like [Camellia sinensis]	A0A835M977_9MAGN SubName: Full=Uncharacterized protein {ECO:0000313|EMBL:KAF9618444.1};	proline-rich protein 4-like [Camellia sinensis]	GO:0005576,extracellular region; GO:0005575,cellular_component; GO:0110165,cellular anatomical entity	--	PF01190.20:Pollen protein Ole e 1 like
LJ046207	-1.25395	0.00202194	0.032318	uncharacterized protein LOC114258623 [Camellia sinensis]	A0A7J7GT22_CAMSI SubName: Full=Uncharacterized protein {ECO:0000313|EMBL:KAF5943929.1};	uncharacterized protein LOC114258623 [Camellia sinensis]	--	--	--
LJ006439	1.04989	0.0020468	0.032619	uncharacterized protein LOC114271648 [Camellia sinensis]	A0A7J7FQF0_CAMSI SubName: Full=Uncharacterized protein {ECO:0000313|EMBL:KAF5930197.1};	uncharacterized protein LOC114271648 [Camellia sinensis]	--	--	--
LJ098380	-1.25619	0.00207293	0.032922	G-type lectin S-receptor-like serine/threonine-protein kinase At4g27290 [Camellia sinensis]	A0A4S4DLC3_CAMSI SubName: Full=Uncharacterized protein {ECO:0000313|EMBL:THG03731.1};	G-type lectin S-receptor-like serine/threonine-protein kinase At4g27290 [Camellia sinensis]	GO:0005886,plasma membrane; GO:0005524,ATP binding; GO:0005516,calmodulin binding; GO:0030246,carbohydrate binding; GO:0106310,protein serine kinase activity; GO:0004674,protein serine/threonine kinase activity; GO:0031625,ubiquitin protein ligase binding; GO:0006468,protein phosphorylation; GO:0048544,recognition of pollen; GO:0000166,nucleotide binding; GO:0003674,molecular_function; GO:0005488…	--	PF07714.20:Protein tyrosine and serine/threonine kinase
LJ115315	1.20187	0.00210975	0.0333139	phytosulfokines-like [Camellia sinensis]	A0A2R6QSN3_ACTCC RecName: Full=Phytosulfokine {ECO:0000256|RuleBase:RU368031}; Contains: RecName: Full=Phytosulfokine-alpha {ECO:0000256|RuleBase:RU368031}; Short=PSK-alpha {ECO:0000256|RuleBase:RU368031}; Short=Phytosulfokine-a {ECO:0000256|RuleBase:RU368031}; Contains: RecName: Full=Phytosulfokine-beta {ECO:0000256|RuleBase:RU368031}; Short=PSK-beta {ECO:0000256|RuleBase:RU368031}; Short=Phytos…	phytosulfokines-like [Camellia sinensis]	GO:0031012,extracellular matrix; GO:0005576,extracellular region; GO:0005794,Golgi apparatus; GO:0008083,growth factor activity; GO:0030154,cell differentiation; GO:0008283,cell population proliferation; GO:0071456,cellular response to hypoxia; GO:0003674,molecular_function; GO:0005102,signaling receptor binding; GO:0005488,binding; GO:0005515,protein binding; GO:0030545,signaling receptor regula…	--	PF06404.15:Phytosulfokine precursor protein (PSK)
LJ105004	1.40799	0.00214414	0.0337404	uncharacterized protein LOC114264037 [Camellia sinensis]	A0A4S4ENZ6_CAMSI SubName: Full=Uncharacterized protein {ECO:0000313|EMBL:THG18438.1};	uncharacterized protein LOC114264037 [Camellia sinensis]	GO:0042752,regulation of circadian rhythm; GO:0009409,response to cold; GO:0007623,circadian rhythm; GO:0008150,biological_process; GO:0048511,rhythmic process; GO:0050789,regulation of biological process; GO:0065007,biological regulation; GO:0006950,response to stress; GO:0009266,response to temperature stimulus; GO:0009628,response to abiotic stimulus; GO:0050896,response to stimulus	--	--
LJ025122	1.50343	0.00215019	0.0337916	ankyrin repeat-containing protein BDA1-like [Camellia sinensis]	A0A4S4EZ12_CAMSI RecName: Full=PGG domain-containing protein {ECO:0000259|Pfam:PF13962};	ankyrin repeat-containing protein BDA1-like [Camellia sinensis]	GO:0016021,integral component of membrane; GO:0005575,cellular_component; GO:0016020,membrane; GO:0031224,intrinsic component of membrane; GO:0110165,cellular anatomical entity	FOG: Ankyrin repeat	PF12796.10:Ankyrin repeats (3 copies)
LJ080736	-1.12017	0.00226207	0.0353125	hypothetical protein HYC85_002255 [Camellia sinensis]	A0A7J7I935_CAMSI SubName: Full=Uncharacterized protein {ECO:0000313|EMBL:KAF5961046.1};	hypothetical protein HYC85_002255 [Camellia sinensis]	--	--	PF14009.9:PADRE domain
LJ078395	-1.01655	0.00228196	0.035522	hypothetical protein TEA_028377 [Camellia sinensis var. sinensis]	A0A4S4DK60_CAMSI SubName: Full=Uncharacterized protein {ECO:0000313|EMBL:THG03280.1};	hypothetical protein TEA_028377 [Camellia sinensis var. sinensis]	GO:0005615,extracellular space; GO:0005507,copper ion binding; GO:0016491,oxidoreductase activity; GO:0003674,molecular_function; GO:0005488,binding; GO:0043167,ion binding; GO:0043169,cation binding; GO:0046872,metal ion binding; GO:0046914,transition metal ion binding; GO:0003824,catalytic activity; GO:0005575,cellular_component; GO:0005576,extracellular region; GO:0110165,cellular anatomical e…	Multicopper oxidases	PF07732.18:Multicopper oxidase
LJ019622	-1.11373	0.0025068	0.0383045	UDP-glycosyltransferase 83A1-like [Camellia sinensis]	A0A4S4EC08_CAMSI SubName: Full=Uncharacterized protein {ECO:0000313|EMBL:THG13125.1};	UDP-glycosyltransferase 83A1-like [Camellia sinensis]	GO:0008194,UDP-glycosyltransferase activity; GO:0003674,molecular_function; GO:0003824,catalytic activity; GO:0016740,transferase activity; GO:0016757,glycosyltransferase activity	UDP-glucuronosyl and UDP-glucosyl transferase	PF00201.21:UDP-glucoronosyl and UDP-glucosyl transferase
LJ078187	-1.74777	0.0028834	0.0427954	heat shock 70 kDa protein [Camellia sinensis]	A0A7J7HXT4_CAMSI SubName: Full=Uncharacterized protein {ECO:0000313|EMBL:KAF5957217.1};	heat shock 70 kDa protein [Camellia sinensis]	GO:0005737,cytoplasm; GO:0005524,ATP binding; GO:0016887,ATP hydrolysis activity; GO:0140662,ATP-dependent protein folding chaperone; GO:0031072,heat shock protein binding; GO:0051787,misfolded protein binding; GO:0044183,protein folding chaperone; GO:0051082,unfolded protein binding; GO:0034620,cellular response to unfolded protein; GO:0051085,chaperone cofactor-dependent protein refolding; GO:0…	Molecular chaperones HSP70/HSC70, HSP70 superfamily	PF00012.23:Hsp70 protein
LJ066731	1.0341	0.0028946	0.0429383	putative germin-like protein 2-1 [Camellia sinensis]	A0A4S4E2W2_CAMSI RecName: Full=Germin-like protein {ECO:0000256|RuleBase:RU366015};	putative germin-like protein 2-1 [Camellia sinensis]	GO:0048046,apoplast; GO:0030145,manganese ion binding; GO:0003674,molecular_function; GO:0005488,binding; GO:0043167,ion binding; GO:0043169,cation binding; GO:0046872,metal ion binding; GO:0046914,transition metal ion binding; GO:0005575,cellular_component; GO:0005576,extracellular region; GO:0110165,cellular anatomical entity	--	PF00190.25:Cupin
novel.5710	-4.07687	0.0028987	0.0429491	hypothetical protein TEA_004622 [Camellia sinensis var. sinensis]	A0A4S4DH82_CAMSI SubName: Full=Uncharacterized protein {ECO:0000313|EMBL:THG01216.1};	hypothetical protein TEA_004622 [Camellia sinensis var. sinensis]	--	--	--
novel.1812	-1.6812	0.00290754	0.0429909	--	--	--	--	--	--
LJ042931	1.09754	0.00307756	0.0448731	phosphatidylinositol transfer protein 3-like [Camellia sinensis]	A0A4S4D920_CAMSI RecName: Full=CRAL-TRIO domain-containing protein {ECO:0000259|PROSITE:PS50191};	phosphatidylinositol transfer protein 3-like [Camellia sinensis]	GO:0000139,Golgi membrane; GO:0005886,plasma membrane; GO:0006656,phosphatidylcholine biosynthetic process; GO:0015031,protein transport; GO:0006629,lipid metabolic process; GO:0006644,phospholipid metabolic process; GO:0006650,glycerophospholipid metabolic process; GO:0006793,phosphorus metabolic process; GO:0006796,phosphate-containing compound metabolic process; GO:0006807,nitrogen compound me…	Phosphatidylinositol transfer protein PDR16 and related proteins	PF00650.23:CRAL/TRIO domain
LJ027337	1.05363	0.00307901	0.0448731	hypothetical protein LOK49_LG12G01661 [Camellia lanceoleosa]	A0A4S4DT42_CAMSI SubName: Full=Uncharacterized protein {ECO:0000313|EMBL:THG06389.1};	hypothetical protein LOK49_LG12G01661 [Camellia lanceoleosa]	GO:0005634,nucleus; GO:0045892,negative regulation of DNA-templated transcription; GO:0080147,root hair cell development; GO:0006139,nucleobase-containing compound metabolic process; GO:0006351,DNA-templated transcription; GO:0006355,regulation of DNA-templated transcription; GO:0006725,cellular aromatic compound metabolic process; GO:0006807,nitrogen compound metabolic process; GO:0008150,biolog…	--	--
LJ111485	-1.14113	0.00311556	0.0452924	phenolic glucoside malonyltransferase 2-like [Camellia sinensis]	A0A4S4DCL5_CAMSI SubName: Full=Uncharacterized protein {ECO:0000313|EMBL:THF99395.1};	phenolic glucoside malonyltransferase 2-like [Camellia sinensis]	GO:0050736,O-malonyltransferase activity; GO:0009636,response to toxic substance; GO:0003674,molecular_function; GO:0003824,catalytic activity; GO:0008374,O-acyltransferase activity; GO:0016420,malonyltransferase activity; GO:0016740,transferase activity; GO:0016746,acyltransferase activity; GO:0016747,acyltransferase activity, transferring groups other than amino-acyl groups; GO:0008150,biologic…	--	PF02458.18:Transferase family
novel.2101	-1.18961	0.00311696	0.0452924	hypothetical protein HYC85_028114 [Camellia sinensis]	A0A7J7FU72_CAMSI SubName: Full=Uncharacterized protein {ECO:0000313|EMBL:KAF5931943.1};	hypothetical protein HYC85_028114 [Camellia sinensis]	--	--	--
LJ119063	-1.31728	0.00314276	0.045536	desiccation-related protein PCC13-62-like isoform X1 [Camellia sinensis]	A0A4S4F2G5_CAMSI RecName: Full=UDPGT domain-containing protein {ECO:0000259|PROSITE:PS00375};	desiccation-related protein PCC13-62-like isoform X1 [Camellia sinensis]	--	--	PF13668.9:Ferritin-like domain
LJ001903	2.15545	0.0031918	0.0459145	pectin acetylesterase 8-like [Camellia sinensis]	A0A2R6PD55_ACTCC RecName: Full=Pectin acetylesterase {ECO:0000256|RuleBase:RU363114}; EC=3.1.1.- {ECO:0000256|RuleBase:RU363114};	pectin acetylesterase 8-like [Camellia sinensis]	GO:0005576,extracellular region; GO:0052793,pectin acetylesterase activity; GO:0071555,cell wall organization; GO:0003674,molecular_function; GO:0003824,catalytic activity; GO:0016787,hydrolase activity; GO:0016788,hydrolase activity, acting on ester bonds; GO:0052689,carboxylic ester hydrolase activity; GO:0008150,biological_process; GO:0009987,cellular process; GO:0016043,cellular component org…	Pectin acetylesterase and similar proteins	PF03283.16:Pectinacetylesterase
LJ068723	1.6162	0.00321506	0.0460617	lignin-forming anionic peroxidase-like [Camellia sinensis]	A0A4S4E7L9_CAMSI RecName: Full=Peroxidase {ECO:0000256|ARBA:ARBA00012313, ECO:0000256|RuleBase:RU362060}; EC=1.11.1.7 {ECO:0000256|ARBA:ARBA00012313, ECO:0000256|RuleBase:RU362060};	lignin-forming anionic peroxidase-like [Camellia sinensis]	GO:0005576,extracellular region; GO:0020037,heme binding; GO:0046872,metal ion binding; GO:0004601,peroxidase activity; GO:0042744,hydrogen peroxide catabolic process; GO:0006979,response to oxidative stress; GO:0003674,molecular_function; GO:0005488,binding; GO:0046906,tetrapyrrole binding; GO:0097159,organic cyclic compound binding; GO:1901363,heterocyclic compound binding; GO:0043167,ion bindi…	--	PF00141.26:Peroxidase
LJ102140	-1.33982	0.00337142	0.0477148	glutathione S-transferase U10 [Camellia sinensis]	A0A4S4DSC3_CAMSI RecName: Full=Glutathione transferase {ECO:0000256|ARBA:ARBA00012452}; EC=2.5.1.18 {ECO:0000256|ARBA:ARBA00012452};	glutathione S-transferase U10 [Camellia sinensis]	GO:0005737,cytoplasm; GO:0005829,cytosol; GO:0004364,glutathione transferase activity; GO:0006749,glutathione metabolic process; GO:0009407,toxin catabolic process; GO:0003674,molecular_function; GO:0003824,catalytic activity; GO:0016740,transferase activity; GO:0016765,transferase activity, transferring alkyl or aryl (other than methyl) groups; GO:0006518,peptide metabolic process; GO:0006575,ce…	Glutathione S-transferase	--
LJ104382	1.10589	0.0035588	0.0496748	NAC domain-containing protein 2-like [Camellia sinensis]	A0A4S4F506_CAMSI RecName: Full=NAC domain-containing protein {ECO:0000259|PROSITE:PS51005};	NAC domain-containing protein 2-like [Camellia sinensis]	GO:0005634,nucleus; GO:0043565,sequence-specific DNA binding; GO:0010150,leaf senescence; GO:0031155,regulation of reproductive fruiting body development; GO:0006355,regulation of DNA-templated transcription; GO:0003674,molecular_function; GO:0003676,nucleic acid binding; GO:0003677,DNA binding; GO:0005488,binding; GO:0097159,organic cyclic compound binding; GO:1901363,heterocyclic compound bindi…	--	PF02365.18:No apical meristem (NAM) protein
